# Supplementary material for: Viviparity imparts a macroevolutionary signature of ecological opportunity in the body size of female Liolaemus lizards
Source: Nat Commun. 2024 Jun 11;15:4966. doi: 10.1038/s41467-024-49464-x (PMC11167029; doi:10.1038/s41467-024-49464-x)
Supplement: Supplementary file 4 — Supplementary Data 1 [file 41467_2024_49464_MOESM4_ESM.xlsx]

## Sheet: All_species
Species	Parity mode	Reference	Diet	Reference	Substrate use	Reference	mean_SVL_females	SD	n	Lat	Lon	Elev	References	Notes	MAT
Liolaemus_abaucan	Oviparous	Esquerré et al., 2019	Omnivorous	Ocampo et al., 2022	Terrestrial	Ibargüengoytía et al., 2021	53.5	1.75	9	-27.45	-67.76	2028	Cruz et al., 2022	Coordinates georeferenced	15.1
Liolaemus_abdalai	Oviparous	Esquerré et al., 2019	NA	NA	Arboreal	Quinteros, 2012	45.75	2.38	NA	-39.04	-71.36	1190	Quinteros, 2012	NA	7.1
Liolaemus_albiceps	Viviparous	Esquerré et al., 2019	Herbivorous	Ocampo et al., 2022	Saxicolous	Ibargüengoytía et al., 2021	62.1	7.1	35	-24.339	-66.22	4000	Lobo and Laurent, 1995	Coordinates georeferenced	7.4
Liolaemus_andinus	Viviparous	Esquerré et al., 2019	Omnivorous	Ocampo et al., 2022	Terrestrial	Abdala et al., 2021	64	5.2	3	-28.528	-68.76	3250	Halloy et al., 1998	Coordinates georeferenced	7.7
Liolaemus_anomalus	Oviparous	Esquerré et al., 2019	Insectivorous	Ocampo et al., 2022	Terrestrial	Abdala and Juárez, 2013	57.5	6.9	8	-29.31	-67.36	832	Abdala and Juárez, 2013	Coordinates georeferenced	18.1
Liolaemus_antonietae	Viviparous	Troncoso et al., 2018	NA	NA	Arboreal	Troncoso et al., 2018	63.6	7	2	-36.868	-71.466	1955	Troncoso et al., 2018	NA	6
Liolaemus_antumalguen	Viviparous	Esquerré et al., 2019	NA	NA	Saxicolous	Avila et al., 2010	95.9	6.9	6	-36.65	-70.333	3014	Avila et al., 2010	NA	0.9
Liolaemus_archeforus	Viviparous	Esquerré et al., 2019	Omnivorous	Ocampo et al., 2022	Saxicolous	Cei and Scolaro, 1982	67	6.24	4	-46.964	-71.108	1343	Breitman et al., 2013	NA	4.5
Liolaemus_atacamensis	Oviparous	Esquerré et al., 2019	Insectivorous	Ocampo et al., 2022	Terrestrial	Reyes-Olivares et al., 2020	60	NA	1	-26.74	-69.848	1800	Reyes-Olivares et al., 2020	NA	13.7
Liolaemus_audituvelatus	Viviparous	Esquerré et al., 2019	Insectivorous	Ocampo et al., 2022	Terrestrial	Núñez and Yáñez, 1983	58.3	NA	1	-22.917	-68.2	2435	Núñez and Yáñez, 1983	Coordinates georeferenced	13.7
Liolaemus_austromendocinus	Viviparous	Esquerré et al., 2019	Insectivorous	Ocampo et al., 2022	Saxicolous	Ibargüengoytía et al., 2021	87	NA	32	-35.162	-69.938	1895	Cei, 1974	Coordinates georeferenced	8.5
Liolaemus_avilai	Viviparous	Esquerré et al., 2019	NA	NA	Terrestrial	Breitman et al., 2011	55.75	2.5	4	-47.091	-71.02	1146	Breitman et al., 2013	NA	5.7
Liolaemus_azarai	Oviparous	Esquerré et al., 2019	Insectivorous	Ocampo et al., 2022	Terrestrial	Avila, 2003	48.7	2.7	7	-27.835	-57.505	69	Avila, 2003	NA	21.2
Liolaemus_baguali	Viviparous	Esquerré et al., 2019	Insectivorous	Ocampo et al., 2022	Saxicolous	Ibargüengoytía et al., 2021	77.33	6.92	6	-49.23	-71.342	549	Breitman et al., 2013	NA	7.1
Liolaemus_bibronii	Oviparous	Esquerré et al., 2019	Insectivorous	Ocampo et al., 2022	Terrestrial	Ibargüengoytía et al., 2021	51.68	4.92	65	-43.017	-70.783	626	Medina and Ibargüengoytía, 2010	NA	9
Liolaemus_bitaeniatus	Oviparous	Esquerré et al., 2019	Insectivorous	Ocampo et al., 2022	Terrestrial	Ibargüengoytía et al., 2021	53.1	NA	15	-26.891	-65.696	1900	Ramirez-Pinilla, 1995	Coordinates georeferenced	15.7
Liolaemus_boulengeri	Oviparous	Esquerré et al., 2019	Insectivorous	Ocampo et al., 2022	Terrestrial	Ibargüengoytía et al., 2021	57.06	5.26	72	-43.017	-70.783	626	Medina and Ibargüengoytía, 2010	NA	9
Liolaemus_buergeri	Viviparous	Esquerré et al., 2019	Omnivorous	Ocampo et al., 2022	Saxicolous	Ibargüengoytía et al., 2021	84.25	NA	28	-35.204	-70.562	3000	Medina et al., 2013	Coordinates georeferenced	1.5
Liolaemus_burmeisteri	Viviparous	Esquerré et al., 2019	Insectivorous	Ocampo et al., 2022	Saxicolous	Avila et al., 2012	70.75	7.33	12	-37.231	-70.373	1037	Avila et al., 2012	NA	12
Liolaemus_calchaqui	Viviparous	Esquerré et al., 2019	Omnivorous	Ocampo et al., 2022	NA	NA	57.5	5.6	11	-26.307	-65.613	1750	Cruz et al., 2022	Coordinates georeferenced	16.2
Liolaemus_canqueli	Oviparous	Esquerré et al., 2019	Omnivorous	Ocampo et al., 2022	Terrestrial	Ibargüengoytía et al., 2021	73.32	10.9	9	-44.207	-68.232	496	Escudero et al., 2012	Coordinates georeferenced	11.1
Liolaemus_capillitas	Viviparous	Esquerré et al., 2019	Insectivorous	Ocampo et al., 2022	Saxicolous	Hulse, 1979	83.6	4.4	7	-27.353	-66.327	3900	Hulse, 1979	Coordinates georeferenced	7.2
Liolaemus_carlosgarini	Viviparous	Esquerré et al., 2019	NA	NA	Saxicolous	Esquerré et al., 2013	59.83	5.52	6	-35.957	-70.568	1867	Esquerré et al., 2013	Coordinates georeferenced	7.4
Liolaemus_chacabucoense	Viviparous	Esquerré et al., 2019	Insectivorous	Ocampo et al., 2022	Terrestrial	Núñez and Scolaro, 2009	55.05	4.97	11	-47.162	-72.089	421	Nuñez and Scolaro, 2009	NA	7.5
Liolaemus_chacoensis	Oviparous	Esquerré et al., 2019	Insectivorous	Ocampo et al., 2022	Terrestrial	Ibargüengoytía et al., 2021	46.52	2.58	32	-30.967	-67.283	706	Astudillo, 2018	NA	18.5
Liolaemus_chehuachekenk	Oviparous	Esquerré et al., 2019	Omnivorous	Ocampo et al., 2022	Terrestrial	Avila et al., 2008	75.55	18.2	12	-42.133	-69.533	1016	Escudero et al., 2012	Coordinates georeferenced	8.3
Liolaemus_chiliensis	Oviparous	Esquerré et al., 2019	Insectivorous	Ocampo et al., 2022	Grass-bush	Valdecantos and Labra, 2017	88.66	8.43	3	-33.667	-71.187	342	Valdecantos and Labra, 2017	NA	16.5
Liolaemus_chungara	Viviparous	Esquerré et al., 2019	NA	NA	Terrestrial	Quinteros et al., 2014	49.2	2.02	7	-18.181	-69.533	3874	Quinteros et al., 2014	NA	6.3
Liolaemus_coeruleus	Oviparous	Esquerré et al., 2019	Insectivorous	Ocampo et al., 2022	Saxicolous	Ibargüengoytía et al., 2021	58.2	2.8	8	-37.823	-71.111	2098	Scolaro et al., 2007	NA	4.3
Liolaemus_confusus	Oviparous	Esquerré et al., 2019	Insectivorous	Ocampo et al., 2022	Saxicolous	Demangel, 2016	47.6	5.2	7	-34.785	-71.553	749	Núñez and Pincheira-Donoso, 2006	Coordinates georeferenced	11.6
Liolaemus_constanzae	Oviparous	Esquerré et al., 2019	Omnivorous	Ocampo et al., 2022	Terrestrial	Ibargüengoytía et al., 2021	53.2	4.1	10	-23.836	-68.035	3000	Donoso-Barros, 1961	Coordinates georeferenced	11.6
Liolaemus_crandalli	Viviparous	Esquerré et al., 2019	Omnivorous	Ocampo et al., 2022	Saxicolous	Avila et al., 2015	80.49	6.25	11	-37.702	-68.858	1550	Avila et al., 2015	NA	9.4
Liolaemus_cristiani	Viviparous	Esquerré et al., 2019	Omnivorous	Ocampo et al., 2022	Saxicolous	Demangel, 2016	71.2	6.9	5	-35.617	-71.033	2342	Nuñez et al., 1991	NA	5.3
Liolaemus_cuyanus	Oviparous	Esquerré et al., 2019	Omnivorous	Ocampo et al., 2022	Terrestrial	Ibargüengoytía et al., 2021	67.9	6.2	51	-31.898	-67.86	582	Laispur and Acosta, 2007	NA	18.7
Liolaemus_cuyumhue	Oviparous	Esquerré et al., 2019	Insectivorous	Ocampo et al., 2022	Terrestrial	Avila et al., 2009	55.3	3.3	7	-38.217	-68.95	259	Avila et al., 2009	NA	15.1
Liolaemus_darwinii	Oviparous	Esquerré et al., 2019	Insectivorous	Ocampo et al., 2022	Terrestrial	Ibargüengoytía et al., 2021	55.7	2.81	20	-29.4	-68.2	1140	Cruz et al., 2022	Coordinates georeferenced	16.2
Liolaemus_donosobarrosi	Oviparous	Esquerré et al., 2019	Insectivorous	Ocampo et al., 2022	Terrestrial	Ibargüengoytía et al., 2021	56	3.5	7	-35.524	-69.402	1360	Halloy et al., 1998	Coordinates georeferenced	11.1
Liolaemus_eleodori	Viviparous	Esquerré et al., 2019	Omnivorous	Ocampo et al., 2022	Terrestrial	Ibargüengoytía et al., 2021	60.71	5.09	13	-29.337	-69.405	3255	Astullido et al., 2015	NA	4.3
Liolaemus_elongatus	Viviparous	Esquerré et al., 2019	Omnivorous	Ocampo et al., 2022	Saxicolous	Ibargüengoytía et al., 2021	76	NA	35	-36.943	-70.753	1734	Cei, 1974	NA	7.8
Liolaemus_escarchadosi	Viviparous	Esquerré et al., 2019	Insectivorous	Ocampo et al., 2022	Saxicolous	Ibargüengoytía et al., 2021	81	4.99	14	-50.415	-71.495	800	Scolaro and Cei, 1997	NA	4.7
Liolaemus_espinozai	Oviparous	Cabrera and Scrocchi, 2019	Insectivorous	Ocampo et al., 2022	Terrestrial	Ibargüengoytía et al., 2021	55.3	5.07	56	-27.118	-66.218	2462	Cabrera and Scrocchi, 2019	NA	14
Liolaemus_fabiani	Viviparous	Esquerré et al., 2019	Omnivorous	Ocampo et al., 2022	Terrestrial	Ibargüengoytía et al., 2021	58.3	3.54	2	-22.919	-68.104	2512	Yáñez and Núñez, 1983	Coordinates georeferenced	13.5
Liolaemus_famatinae	Viviparous	Esquerré et al., 2019	Omnivorous	Ocampo et al., 2022	Saxicolous	Ibargüengoytía et al., 2021	48.9	NA	11	-29.007	-67.736	4100	Cei, 1980	Coordinates georeferenced	3.4
Liolaemus_fitzgeraldi	Viviparous	Esquerré et al., 2019	Insectivorous	Ocampo et al., 2022	Saxicolous	Ibargüengoytía et al., 2021	46.29	1.7	31	-31.109	-70.223	3700	Valdez-Ovallez, 2023	NA	-0.8
Liolaemus_fitzingerii	Oviparous	Esquerré et al., 2019	Omnivorous	Ocampo et al., 2022	Terrestrial	Ibargüengoytía et al., 2021	80.93	11.81	50	-49.098	-71.009	351	Escudero et al., 2012	Coordinates georeferenced	8.5
Liolaemus_flavipiceus	Viviparous	Esquerré et al., 2019	NA	NA	Saxicolous	Cei and Videla, 2003	80.3	NA	5	-35.967	-70.367	2500	Cei and Videla, 2003	Coordinates georeferenced	2.7
Liolaemus_frassinettii	Viviparous	Esquerré et al., 2019	NA	NA	Saxicolous	Núñez, 2007	71.13	8.7	3	-33.967	-70.967	2281	Núñez, 2007	NA	8.1
Liolaemus_fuscus	Oviparous	Esquerré et al., 2019	Insectivorous	Ocampo et al., 2022	Saxicolous	Ibargüengoytía et al., 2021	43.9	NA	5	-33.583	-70.383	890	Labra and Bozinovic, 2002	NA	13
Liolaemus_gallardoi	Viviparous	Esquerré et al., 2019	Omnivorous	Ocampo et al., 2022	Saxicolous	Ibargüengoytía et al., 2021	73.8	6.69	15	-47.934	-71.68	915	Breitman et al., 2013	NA	3
Liolaemus_goetschi	Oviparous	Esquerré et al., 2019	Insectivorous	Ocampo et al., 2022	Terrestrial	Ibargüengoytía et al., 2021	55.91	6.9	4	-40.082	-66.479	190	Escudero et al., 2012	Coordinates georeferenced	15
Liolaemus_gracilis	Oviparous	Esquerré et al., 2019	Insectivorous	Ocampo et al., 2022	Terrestrial	Ibargüengoytía et al., 2021	48.88	3.56	19	-38.339	-57.974	8	Vega and Bellagamba, 2005	NA	14.1
Liolaemus_gununakuna	Viviparous	Esquerré et al., 2019	Insectivorous	Ocampo et al., 2022	Saxicolous	Avila et al., 2004	85	8	15	-39.1	-69.567	803	Avila et al., 2004	NA	11.7
Liolaemus_hatcheri	Viviparous	Esquerré et al., 2019	Herbivorous	Ocampo et al., 2022	Terrestrial	Ibargüengoytía et al., 2021	63.33	3.83	8	-47.994	-71.68	915	Breitman et al., 2013	NA	5.7
Liolaemus_heliodermis	Viviparous	Esquerré et al., 2019	Omnivorous	Ocampo et al., 2022	Saxicolous	Robles and Halloy, 2011	82	9.6	4	-26.704	-65.8	2860	Robles and Halloy, 2011	NA	11.1
Liolaemus_huacahuasicus	Viviparous	Esquerré et al., 2019	Herbivorous	Ocampo et al., 2022	Saxicolous	Ibargüengoytía et al., 2021	58.13	5.38	41	-26.661	-65.741	4300	Ramirez-Pinilla, 1991	Coordinates georeferenced	4.4
Liolaemus_insolitus	Viviparous	Esquerré et al., 2019	Insectivorous	Ocampo et al., 2022	Terrestrial	Cei and Pefaur, 1982	61	3.46	3	-17.022	-71.995	123	Cei and Pefaur, 1982	Coordinates georeferenced	19.7
Liolaemus_irregularis	Viviparous	Esquerré et al., 2019	Omnivorous	Ocampo et al., 2022	Saxicolous	Ibargüengoytía et al., 2021	71.5	8.5	8	-24.22	-66.27	3870	Cruz et al., 2022	Coordinates georeferenced	8.1
Liolaemus_isabelae	Viviparous	Esquerré et al., 2019	Insectivorous	Ocampo et al., 2022	Saxicolous	Navarro and Nuñez, 1993	69.47	3.68	3	-26.45	-69.05	3556	Navarro and Núñez, 1993	NA	7.5
Liolaemus_janequeoae	Viviparous	Esquerré et al., 2019	Insectivorous	Ocampo et al., 2022	Saxicolous	Troncoso-Palacios et al., 2016a	67.9	NA	6	-38.212	-71.732	1397	Troncoso-Palacios et al., 2016a	NA	6.9
Liolaemus_kingii	Viviparous	Esquerré et al., 2019	Omnivorous	Ocampo et al., 2022	Terrestrial	Ibargüengoytía et al., 2021	71.8	5.67	10	-47.717	-65.841	16	Breitman et al., 2013	NA	10.2
Liolaemus_kolengh	Viviparous	Esquerré et al., 2019	Insectivorous	Ocampo et al., 2022	Saxicolous	Ibargüengoytía et al., 2021	54.94	4.21	12	-47.021	-71.809	1488	Breitman et al., 2013	NA	2.8
Liolaemus_koslowskyi	Oviparous	Esquerré et al., 2019	Insectivorous	Ocampo et al., 2022	Terrestrial	Ibargüengoytía et al., 2021	55.48	4.08	413	-28.817	-66.95	1416	Martori and Aun, 2010	NA	16.7
Liolaemus_kriegi	Viviparous	Esquerré et al., 2019	Omnivorous	Ocampo et al., 2022	Saxicolous	Ibargüengoytía et al., 2021	98.8	3.3	NA	-37.58	-70.59	1840	Cruz et al., 2022	Coordinates georeferenced	7.4
Liolaemus_laurenti	Oviparous	Esquerré et al., 2019	Omnivorous	Ocampo et al., 2022	Terrestrial	Ibargüengoytía et al., 2021	52.2	3.67	NA	-28.82	-67.315	1100	Cruz et al., 2022; Gallardo and Cruz 2023	NA	17.2
Liolaemus_lavillai	Viviparous	Esquerré et al., 2019	Omnivorous	Ocampo et al., 2022	Terrestrial	Ibargüengoytía et al., 2021	54.7	6.1	12	-24.7	-66.19	3100	Cruz et al., 2022	Coordinates georeferenced	11.4
Liolaemus_leftrarui	Viviparous	Esquerré et al., 2019	Insectivorous	Ocampo et al., 2022	Saxicolous	Troncoso-Palacios et al., 2016a	64.35	NA	4	-38.2	-71.733	1405	Troncoso-Palacios et al., 2016a	NA	7.3
Liolaemus_lemniscatus	Oviparous	Esquerré et al., 2019	Insectivorous	Ocampo et al., 2022	Terrestrial	Ibargüengoytía et al., 2021	48.6	0.6	2	-34.008	-71.284	235	Guerrero-Aravena and Vallejos-Garrido, 2022	NA	16.7
Liolaemus_leopardinus	Viviparous	Esquerré et al., 2019	Omnivorous	Ocampo et al., 2022	Saxicolous	Ibargüengoytía et al., 2021	99.6	1.34	5	-33.253	-70.287	2760	Santoyo-Brito et al., 2018	NA	3
Liolaemus_lineomaculatus	Viviparous	Esquerré et al., 2019	Omnivorous	Ocampo et al., 2022	Terrestrial	Ibargüengoytía et al., 2021	53.1	5.91	59	-43.017	-70.783	626	Medina and Ibargüengoytía, 2010	NA	9
Liolaemus_lonquimayensis	Viviparous	Esquerré et al., 2019	NA	NA	Saxicolous	Escobar Huerta et al., 2015	68.85	0.78	2	-38.389	-71.63	1758	Escobar Huerta et al., 2015	Coordinates georeferenced	5.2
Liolaemus_lorenzmuelleri	Oviparous	Esquerré et al., 2019	Insectivorous	Ocampo et al., 2022	Terrestrial	Ibargüengoytía et al., 2021	72	4.17	8	-29.49	-70.52	2990	Lobos, 2022	NA	4.6
Liolaemus_lutzae	Oviparous	Esquerré et al., 2019	Omnivorous	Ocampo et al., 2022	Terrestrial	Ibargüengoytía et al., 2021	59.9	3.7	160	-22.958	-42.903	1	Duarte-Rocha, 1996	NA	23.2
Liolaemus_magellanicus	Viviparous	Esquerré et al., 2019	Omnivorous	Ocampo et al., 2022	Terrestrial	Ibargüengoytía et al., 2021	54.11	5.9	19	-50.5	-71	460	Fernández et al., 2015	NA	6.3
Liolaemus_maldonadae	Viviparous	Esquerré et al., 2019	Insectivorous	Ocampo et al., 2022	Saxicolous	Nuñez et al., 1991	66.7	6.1	2	-30.707	-70.639	2600	Nuñez et al., 1991	NA	5.7
Liolaemus_mapuche	Oviparous	Esquerré et al., 2019	Insectivorous	Ocampo et al., 2022	Terrestrial	Ibargüengoytía et al., 2021	70.9	0.01	5	-38.928	-69.687	778	Cruz et al., 2021	NA	12
Liolaemus_martorii	Oviparous	Esquerré et al., 2019	Insectivorous	Ocampo et al., 2022	Terrestrial	Ibargüengoytía et al., 2021	64.74	2.31	7	-40.832	-65.12	25	Escudero et al., 2012	Coordinates georeferenced	15
Liolaemus_melanops	Oviparous	Esquerré et al., 2019	Omnivorous	Ocampo et al., 2022	Terrestrial	Ibargüengoytía et al., 2021	71.8	5.2	29	-42.733	-66.983	140	Frutos et al., 2007	NA	13.8
Liolaemus_monticola	Oviparous	Esquerré et al., 2019	Insectivorous	Ocampo et al., 2022	Saxicolous	Ibargüengoytía et al., 2021	57.1	NA	7	-33.583	-70.383	890	Labra and Bozinovic, 2002	NA	13
Liolaemus_morandae	Viviparous	Esquerré et al., 2019	NA	NA	Terrestrial	Breitman et al., 2011	57	4.24	NA	-45.967	-68.2	755	Breitman et al., 2011	NA	9.1
Liolaemus_morenoi	Oviparous	Esquerré et al., 2019	Omnivorous	Ocampo et al., 2022	Terrestrial	Ibargüengoytía et al., 2021	69.03	3.4	7	-39.046	-70.013	930	Vanhooydonck et al., 2010	NA	10.9
Liolaemus_multicolor	Viviparous	Esquerré et al., 2019	Omnivorous	Ocampo et al., 2022	Terrestrial	Ibargüengoytía et al., 2021	63.51	4.71	21	-24.309	-66.152	3994	Valdecantos et al., 2007	NA	7.4
Liolaemus_multimaculatus	Oviparous	Esquerré et al., 2019	Insectivorous	Ocampo et al., 2022	Terrestrial	Ibargüengoytía et al., 2021	54.6	3.97	29	-38.365	-58.037	12	Vega 1997	NA	14.1
Liolaemus_neuquensis	Viviparous	Esquerré et al., 2019	Omnivorous	Ocampo et al., 2022	Saxicolous	Videla and Cei, 1996	58.2	1.9	17	-37.881	-71.052	1615	Scolaro et al., 2007	NA	7
Liolaemus_nigromaculatus	Oviparous	Esquerré et al., 2019	Omnivorous	Ocampo et al., 2022	Terrestrial	Ibargüengoytía et al., 2021	67.4	7.2	16	-27.274	-70.466	335	Troncoso-Palacios and Garin, 2013	NA	15.4
Liolaemus_nitidus	Oviparous	Esquerré et al., 2019	Omnivorous	Ocampo et al., 2022	Saxicolous	Ibargüengoytía et al., 2021	74.24	NA	10	-33.484	-71.636	35	Troncoso-Palacios and Labra, 2012	NA	16.2
Liolaemus_occipitalis	Oviparous	Esquerré et al., 2019	Omnivorous	Ocampo et al., 2022	Terrestrial	Ibargüengoytía et al., 2021	53.18	3.49	32	-30.086	-50.189	13	Verrastro 2004	NA	19.2
Liolaemus_olongasta	Oviparous	Esquerré et al., 2019	Omnivorous	Ocampo et al., 2022	Terrestrial	Ibargüengoytía et al., 2021	52.2	0.29	24	-31.35	-68.476	663	Cánovas et al., 2006	Coordinates georeferenced	17.7
Liolaemus_ornatus	Viviparous	Esquerré et al., 2019	Omnivorous	Ocampo et al., 2022	Terrestrial	Ibargüengoytía et al., 2021	59.9	3.5	9	-23.42	-66.374	3630	Cruz et al., 2022	Coordinates georeferenced	9.4
Liolaemus_pagaburoi	Viviparous	Esquerré et al., 2019	Omnivorous	Ocampo et al., 2022	Terrestrial	Lobo and Espinoza, 1999	49.7	4.4	16	-26.733	-65.75	3042	Lobo and Espinoza, 1999	NA	8.9
Liolaemus_parvus	Viviparous	Esquerré et al., 2019	Insectivorous	Ocampo et al., 2022	Saxicolous	Ibargüengoytía et al., 2021	56.83	5.13	18	-30.95	-60.08	3166	Gómez-Alés, et al., 2017	NA	19.3
Liolaemus_paulinae	Viviparous	Esquerré et al., 2019	Insectivorous	Ocampo et al., 2022	Grass-bush	Donoso-Barros, 1961	40	NA	1	-22.41	-68.998	2600	Donoso-Barros, 1961	Coordinates georeferenced	12.1
Liolaemus_petrophilus	Viviparous	Esquerré et al., 2019	Insectivorous	Ocampo et al., 2022	Saxicolous	Ibargüengoytía et al., 2021	78.46	NA	7	-42.638	-70.212	456	Vanhooydonck et al., 2010	NA	10.9
Liolaemus_pictus	Viviparous	Esquerré et al., 2019	Omnivorous	Ocampo et al., 2022	Arb	Ibargüengoytía et al., 2021	65.3	5.7	17	NA	NA	NA	Ibargüengoytía and Cussac, 1996	NA	NA
Liolaemus_poecilochromis	Viviparous	Esquerré et al., 2019	Herbivorous	Ocampo et al., 2022	Terrestrial	Ibargüengoytía et al., 2021	63.4	4	20	-25.492	-67.113	3986	Valdecantos et al., 2012	NA	6.9
Liolaemus_polystictus	Viviparous	Esquerré et al., 2019	Herbivorous	Olivera and Aguilar, 2020	Saxicolous	Olivera and Aguilar, 2020	62.37	5.66	23	-13.335	-74.949	4321	Olivera and Aguilar, 2020	NA	5.2
Liolaemus_pseudoanomalus	Oviparous	Esquerré et al., 2019	Insectivorous	Ocampo et al., 2022	Saxicolous	Villavicencio et al., 2007	51.3	9.92	39	-31.35	-68.468	649	Villavicencio et al., 2003	NA	17.8
Liolaemus_pseudolemniscatus	Oviparous	Esquerré et al., 2019	Insectivorous	Ocampo et al., 2022	Terrestrial	Ibargüengoytía et al., 2021	46	3.1	10	-31.483	-70.95	1600	Lamborot and Ortiz, 1990	NA	10.1
Liolaemus_puelche	Oviparous	Esquerré et al., 2019	NA	NA	Terrestrial	Avila et al., 2007	74	NA	1	-36.633	-69.817	1600	Avila et al., 2007	NA	9.3
Liolaemus_punmahuida	Viviparous	Esquerré et al., 2019	Omnivorous	Ocampo et al., 2022	Saxicolous	Avila et al., 2003	86.2	4.3	4	-37.136	-70.072	3000	Avila et al., 2003	NA	1
Liolaemus_quilmes	Oviparous	Esquerré et al., 2019	Insectivorous	Ocampo et al., 2022	Terrestrial	Ibargüengoytía et al., 2021	57.2	3.7	35	-26.651	-65.815	2700	Halloy and Robles, 2002	Coordinates georeferenced	12
Liolaemus_ramirezae	Oviparous	Esquerré et al., 2019	Omnivorous	Ocampo et al., 2022	Saxicolous	Ibargüengoytía et al., 2021	51.3	2.6	18	-26.68	-65.812	2820	Lobo and Espinoza, 1999	NA	11.6
Liolaemus_riojanus	Oviparous	Esquerré et al., 2019	Insectivorous	Ocampo et al., 2022	Terrestrial	Ibargüengoytía et al., 2021	52.3	2.06	13	-31.84	-67.869	638	Laispur et al., 2006	NA	18.5
Liolaemus_robertmertensi	Oviparous	Esquerré et al., 2019	Insectivorous	Ocampo et al., 2022	Arb	Fernández et al., 2021	49.7	NA	7	-27.654	-67.118	1544	Fernández et al., 2021	Coordinates georeferenced	16.6
Liolaemus_rothi	Oviparous	Esquerré et al., 2019	Insectivorous	Ocampo et al., 2022	Terrestrial	Ibargüengoytía et al., 2021	80.9	11.7	3	-40.288	-68.457	996	Vanhooydonck et al., 2010	NA	10
Liolaemus_ruibali	Viviparous	Esquerré et al., 2019	Omnivorous	Ocampo et al., 2022	Saxicolous	Ibargüengoytía et al., 2021	58.92	9.3	7	-30.95	-69.08	3166	Gómez-Alés, et al., 2018	NA	4.4
Liolaemus_sagei	Oviparous	Esquerré et al., 2019	Insectivorous	Ocampo et al., 2022	Saxicolous	Etheridge and Christie, 2003	75	NA	2	-38.917	-70.133	1065	Etheridge and Christie, 2003	Coordinates georeferenced	10.3
Liolaemus_salinicola	Oviparous	Esquerré et al., 2019	Insectivorous	Ocampo et al., 2022	Terrestrial	Ibargüengoytía et al., 2021	53.5	0.17	4	-27.552	-67.584	1600	Halloy et al., 1998	Coordinates georeferenced	16.6
Liolaemus_sarmientoi	Viviparous	Esquerré et al., 2019	Omnivorous	Ocampo et al., 2022	Saxicolous	Ibargüengoytía et al., 2021	76.24	6.4	103	-50.5	-71	460	Fernández et al., 2015	NA	6.3
Liolaemus_saxatilis	Oviparous	Esquerré et al., 2019	Insectivorous	Ocampo et al., 2022	Saxicolous	Avila et al., 1992	53.73	5.64	10	-33	-64.9	1000	Avila et al., 1992	NA	15
Liolaemus_scapularis	Oviparous	Esquerré et al., 2019	Insectivorous	Ocampo et al., 2022	Terrestrial	Ibargüengoytía et al., 2021	59.9	NA	43	-26.063	-65.902	1562	Ramirez-Pinilla, 1994	Coordinates georeferenced	17.4
Liolaemus_scorialis	Viviparous	Esquerré et al., 2019	Omnivorous	Ocampo et al., 2022	Saxicolous	Troncoso-Palacios et al., 2015a	63.65	NA	7	-37.35	-71.38	1450	Troncoso-Palacios et al., 2015a	NA	6
Liolaemus_silvai	Oviparous	Esquerré et al., 2019	Insectivorous	Ocampo et al., 2022	Saxicolous	Ortiz, 1989	61.1	1.2	2	-29.1	-71.417	95	Troncoso-Palacios et al., 2015b	Coordinates georeferenced	15.6
Liolaemus_silvanae	Viviparous	Esquerré et al., 2019	Herbivorous	Ocampo et al., 2022	NA	NA	72	4.66	8	-46.964	-71.108	1343	Breitman et al., 2013	NA	4.5
Liolaemus_sitesi	Oviparous	Esquerré et al., 2019	Omnivorous	Ocampo et al., 2022	Saxicolous	Avila et al., 2013	66.36	5.25	11	-37.7	-68.85	1560	Avila et al., 2013	NA	9.6
Liolaemus_somuncurae	Viviparous	Esquerré et al., 2019	Insectivorous	Ocampo et al., 2022	Terrestrial	Cei and Scolaro, 1981	78.33	7.89	6	-41.395	-66.959	1417	Breitman et al., 2013	NA	7.7
Liolaemus_talampaya	Viviparous	Esquerré et al., 2019	NA	NA	Saxicolous	Avila et al., 2004	74	2.6	3	-29.73	-67.75	1200	Avila et al., 2004	NA	14.6
Liolaemus_tari	Viviparous	Esquerré et al., 2019	Insectivorous	Ocampo et al., 2022	Saxicolous	Scolaro and Cei, 1997	84	10.6	7	-49.32	-72.186	1225	Scolaro and Cei, 1997	NA	3.2
Liolaemus_telsen	Oviparous	Esquerré et al., 2019	Insectivorous	Ocampo et al., 2022	NA	NA	58.5	6.5	2	-42.456	-67.88	900	Cei and Scolaro, 1999	Coordinates georeferenced	9.1
Liolaemus_tenuis	Oviparous	Esquerré et al., 2019	Insectivorous	Ocampo et al., 2022	Arb	Ibargüengoytía et al., 2021	51.91	0.004	2	-38.897	-71.124	1176	Cruz et al., 2021	NA	8.5
Liolaemus_thermarum	Viviparous	Esquerré et al., 2019	Insectivorous	Espinoza et al., 2004	Saxicolous	Videla and Cei, 1996	77.25	9.5	2	-35.3	-70.606	2500	Videla and Cei, 1996	Coordinates georeferenced	3.2
Liolaemus_torresi	Viviparous	Esquerré et al., 2019	Insectivorous	Ocampo et al., 2022	Terrestrial	Núñez et al., 2003	59.15	3.7	4	-22.383	-68.867	2430	Núñez et al., 2003	NA	12.7
Liolaemus_tregenzai	Viviparous	Esquerré et al., 2019	Herbivorous	Ocampo et al., 2022	Saxicolous	Pincheira-Donoso and Scolaro, 2007	71.41	6.02	5	-37.83	-71.1	2150	Pincheira-Donoso and Scolaro, 2007	NA	4.6
Liolaemus_tristis	Viviparous	Esquerré et al., 2019	Insectivorous	Ocampo et al., 2022	Saxicolous	Scolaro and Cei, 1997	72.9	3.1	11	-47	-69.333	862	Scolaro and Cei, 1997	NA	9.3
Liolaemus_tulkas	Viviparous	Esquerré et al., 2019	NA	NA	Saxicolous	Quinteros et al., 2008	65.8	4.1	4	-27.72	-67.976	2825	Quinteros et al., 2008	NA	10.9
Liolaemus_ubaghsi	Viviparous	Esquerré et al., 2019	NA	NA	Saxicolous	Esquerré et al., 2014	82.3	9.1	7	-34.059	-70.435	2210	Esquerré et al., 2014	NA	8.6
Liolaemus_uniformis	Viviparous	Esquerré et al., 2019	Omnivorous	Ocampo et al., 2022	Saxicolous	Troncoso-Palacios et al., 2016b	70.4	NA	3	-32.25	-70.5	3147	Troncoso-Palacios et al., 2016b	NA	1.6
Liolaemus_uptoni	Viviparous	Esquerré et al., 2019	Insectivorous	Ocampo et al., 2022	Terrestrial	Scolaro and Cei, 2006	66.25	0.96	4	-42.392	-68.933	1269	Breitman et al., 2013	NA	7.4
Liolaemus_vallecurensis	Viviparous	Esquerré et al., 2019	Omnivorous	Ocampo et al., 2022	Saxicolous	Ibargüengoytía et al., 2021	53.8	7.9	18	-29.317	-69.5	3489	Castillo et al., 2017	NA	5.7
Liolaemus_velosoi	Oviparous	Esquerré et al., 2019	Insectivorous	Ocampo et al., 2022	Terrestrial	Ortiz, 1987	45.29	NA	NA	-27.333	-70.5	389	Ortiz, 1987	NA	15.5
Liolaemus_wiegmannii	Oviparous	Esquerré et al., 2019	Insectivorous	Ocampo et al., 2022	Terrestrial	Ibargüengoytía et al., 2021	48.4	3.1	285	-33.833	-64.833	600	Martori and Aun, 1997	NA	16.7
Liolaemus_xanthoviridis	Oviparous	Escudero et al., 2022	Omnivorous	Ocampo et al., 2022	Terrestrial	Ibargüengoytía et al., 2021	75	5.1	9	-43.907	-65.412	197	Cei and Scolaro, 1980	Coordinates georeferenced	12.3
Liolaemus_zabalai	Viviparous	Esquerré et al., 2019	Omnivorous	Ocampo et al., 2022	Saxicolous	Troncoso-Palacios et al., 2015a	81	NA	3	-37.517	-71.25	1450	Troncoso-Palacios et al., 2015a	NA	7.6
Liolaemus_zullyae	Viviparous	Esquerré et al., 2019	Insectivorous	Ocampo et al., 2022	Saxicolous	Ibargüengoytía et al., 2021	65.3	NA	4	-46.846	-71.871	835	Cei and Scolaro, 1996	Coordinates georeferenced	6

## Sheet: References
References
Abdala, C.S., Díaz-Gómez, J.M., Langstroth, R., 2021. Historia y taxonomía: redescripción de Liolaemus andinus Koslowsky, 1985 y descripción de dos nuevas especies de Liolaemus (Iguania: Liolaemidae). Cuadernos de herpetología 35, 05-34.
Abdala, C.S., Juárez Heredia, V.I., 2013. Taxonomía y filogenia de un grupo de lagartos amenazados: El grupo de Liolaemus anomalus (Iguania: Liolaemidae). Cuadernos de herpetología 27, 109–153.
Astudillo, G. V., Acosta, J.C., Villavicencio, H.J., Córdoba, M.A., 2015. Ecología trófica y dimorfismo sexual del lagarto endémico Liolaemus eleodori (Iguania: Liolaemidae) del Parque Nacional San Guillermo, San Juan. Cuadernos de Herpetología 29, 00–00.
Astullido, G.V., 2018. Evaluación de la flexibilidad en la fisiología térmica y desemepeño locomotor en Liolaemus chacoensis (Squamata: Liolaemidae) en el Chaco de San Juan. Universidad Nacional de Cuyo, Mendoza, Argentina.
Avila, L.J., 2003. A new species of Liolaemus (Squamata: Liolaemidae) from northeastern Argentina and southern Paraguay. Herpetologica 59, 283–292.
Avila, L.J., Cei, J.M., Martori, R.A., Acosta, J.C., 1992. A new species of Liolaemus of the bibroni group from granitic ravines of Achiras, Sierra de Comechingones, Córdoba, Argentina (Reptilia: Tropiduridae). Boll. Mus. reg. Sci. nat. Torino 31, 101–111.
Avila, L.J., Fulvio Perez, C.H., Medina, C.D., Sites, J.W., Morando, M., 2012. A new species of lizard of the Liolaemus elongatus clade (Reptilia: Iguania: Liolaemini) from Curi Leuvu River Valley, northern Patagonia, Neuquén, Argentina. Zootaxa 3325, 37–52.
Avila, L.J., Medina, C.D., Fulvio Perez, C.H., Sites, J.W., Morando, M., 2015. Molecular phylogenetic relationships of the lizard clade Liolaemus elongatus (Iguania: Liolaemini) with the description of a new species from an isolated volcanic peak in northern Patagonia. Zootaxa 3947, 67–84–67–84. https://doi.org/10.11646/ZOOTAXA.3947.1.4
Avila, L.J., Morando, M., Fulvio Perez, C.H., Sites, J.W., 2004. Phylogenetic relationships of lizards of the Liolaemus petrophilus group (Squamata, Liolaemidae), with description of two new species from western Argentina. Herpetologica 60, 187–203.
Avila, L.J., Morando, M., Fulvio Perez, C.H., Sites, J.W., 2007. A new species of Liolaemus (Reptilia: Squamata: Liolaemini) from southern Mendoza province, Argentina. Zootaxa 43–54.
Avila, L.J., Morando, M., Perez, D.R., Sites, J.W., 2009. A new species of Liolaemus from Añelo sand dunes, northern Patagonia, Neuquén, Argentina, and molecular phylogenetic relationships of the Liolaemus wiegmannii species group (Squamata, Iguania, Liolaemini). Zootaxa 2234, 39–55–39–55.
Avila, L.J., Morando, M., Perez, D.R., Sites, J.W., 2010. A new species of the Liolaemus elongatus clade (Reptilia: Iguania: Liolaemini) from Cordillera del Viento, northwestern Patagonia, Neuquén, Argentina. Zootaxa 2667, 28–42–28–42.
Avila, L.J., Morando, M., Sites, J.W., 2008. New species of the iguanian lizard genus Liolaemus (Squamata, Iguania, Liolaemini) from central Patagonia, Argentina. J Herpetol 42, 186–196.
Avila, L.J., Olave, M., Fulvio Perez, C.H., Perez, D.R., Morando, M., 2013. Molecular phylogenetic relationships of the Liolaemus rothi complex and a new species of lizard from Auca Mahuida Volcano (Squamata: Liolaemini). Zootaxa 3608, 221–238–221–238.
Avila, L.J., Perez, C.H.F., Morando, M., 2003. A new species of Liolaemus (Squamata: Iguania: Liolaemidae) from northwestern Patagonia (Neuquén, Argentina). Herpetologica 59, 532–543.
Breitman, M.F., Morando, M., Avila, L.J., 2013. Past and present taxonomy of the Liolaemus lineomaculatus section (Liolaemidae): is the morphological arrangement hypothesis valid? Zool J Linn Soc 168, 612–668.
Breitman, M.F., Parra, M., Fulvio Pérez, C.H., Sites, J.W., 2011. Two new species of lizards from the Liolaemus lineomaculatus section (Squamata: Iguania: Liolaemidae) from southern Patagonia. Zootaxa 3120, 1–28.
Cabrera, M.P., Scrocchi, G.J., 2019. Reproducción y ciclo de cuerpos grasos de Liolaemus espinozai Abdala, 2005 (Sauria: Liolaemidae) en Campo El Arenal, Catamarca, Argentina. Revista del Museo Argentino de Ciencias Naturales 21, 169–178.
Cánovas, M.G., Acosta, J.C., Villavicencio, H.J., Marinero, A.J., 2006. Dimorfismo sexual y morfometría de una población de Liolaemus olongasta (Iguania: Liolaemidae) en La Laja, Albardón, San Juan, República Argentina. Cuadernos de Herpetología 19, 57–61.
Castillo, G.N., Villavicencio Martin, H.J., Acosta, J.C., Marinero, J.A., 2017. Ecología trófica, dimorfismo sexual y parámetros reproductivos en el lagarto endémico Andino Liolaemus vallecurensis, Argentina. Iheringia Ser Zool 107, e2017046.
Cei, J.M., 1974. Revision of the Patagonian iguanids of the Liolaemus elongatus complex. J Herpetol 8, 229.
Cei, J.M., 1980. New endemic iguanid lizards from the Famatina Mountains of western Argentina. J Herpetol 14, 57-64.
Cei, J.M., Péfaur, J.E., 1982. Una nueva especie de Liolaemus (Iguanidae: Squamata): su sistemática, ecología y distribución, in: Zoología Neotropical: Actas Del VIII Congreso Latinoamericano de Zoología. pp. 573–586.
Cei, J.M., Scolaro, J.A., 1980. Two new subspecies of the Liolaemus fitzingeri complex from Argentina. J Herpetol 14, 37–43.
Cei, J.M., Scolaro, J.A., 1981. A new northern subspecies of Liolaemus kingi in Argentina. J Herpetol 15, 207–210.
Cei, J.M., Scolaro, J.A., 1982. Un nuevo iguanido tropidurino del genero Liolaemus, grupo kingi-archeforus, de la región del Lago Belgrano, Santa Cruz, Argentina. Revista de la Universidad Nacional de Río Cuarto 2, 257–265.
Cei, J.M., Scolaro, J.A., 1996. A new species of Liolaemus of the archeforus group from the precordilleran valley of the Zeballos river, Santa Cruz Province, Argentina (Reptilia, Tropiduridae). Boll. Mus. reg. Sci. nat. Torino 14, 389–401.
Cei, J.M., Scolaro, J.A., 1999. Speciation of the “darwinii Complex” (genus Liolaemus, “patch group”) in the southernmost area of its distribution (Reptilia: Tropiduridae). Revue fr. Aquariol 26, 79–82.
Cei, J.M., Videla, F., 2003. A new species of Liolaemus lacking precloacal pores in males from the Andean south-eastern mountains of Mendoza Province, Argentina (Liolaemidae, Iguania, Lacertilia, Reptilia). Bollettino. Museo Regionale di Scienze Naturali 20, 275–290.
Cruz, F.B., Moreno Azócar, D.L., Perotti, M.G., Acosta, J.C., Stellatelli, O., Vega, L., Luna, F., Antenucci, D., Abdala, C., Schulte, J.A., 2022. The role of climate and maternal manipulation in determining and maintaining reproductive mode in Liolaemus lizards. J Zool 317, 101–113.
Cruz, F.B., Moreno Azocar, D.L., Vanhooydonck, B., Schulte II, J.A., Abdala, C.S., Herrel, A., 2021. Drivers and patterns of bite force evolution in liolaemid lizards. Biological Journal of the Linnean Society 134, 126–140.
Demangel, D., 2016. Reptiles del centro sur de Chile. Corporación Chilena de la Madera, Concepción, Chile.
Donoso-Barros, R., 1961. Three new lizards of the genus Liolaemus from the Highest Andes of Chile and Argentina. Copeia 1961, 387–391
Duarte Rocha, C.F., 1996. Sexual dimorphism in the sand lizard Liolaemus lutzae of southeastern Brazil, in: Peafur, J.E. (Ed.), Herpetología Neotropical . Consejo de Publicaciones - Universidad de Los Andes, Merida, Venezuela, pp. 131–140.
Escobar Huerta, G., Santibáñez Toro, J., Ortiz, J.C., 2015. Liolaemus lonquimayensis (Squamata: Liolaemidae), a new lizard species for chile without precloacal pores. Gayana 79, 94–101.
Escudero, P.C., González-Marín, M.A., Avila L.J. 2022. First records of reproductive characteristics for the Patagonian Lizard, Liolaemus xanthoviridis (Iguania: Liolaemidae). Revista Lationamericana de Herpetología 5, 31-35
Escudero, P.C., Minoli, I., Frutos, N., Avila, L.J., Morando, M., 2012. Estudio comparativo del melanismo en lagartijas del grupo Liolaemus fitzingerii (Liolaemini: Liolaemus). Cuadernos de herpetología 26, 79–89.
Espinoza, R.E., Wiens, J.J., Tracy, C.R., 2004. Recurrent evolution of herbivory in small, cold-climate lizards: Breaking the ecophysiological rules of reptilian herbivory. Proc Natl Acad Sci U S A 101, 16819–16824.
Esquerré, D., Brennan, I.G., Catullo, R.A., Torres‐Pérez, F., Keogh, J.S., 2019. How mountains shape biodiversity: The role of the Andes in biogeography, diversification, and reproductive biology in South America’s most species‐rich lizard radiation (Squamata: Liolaemidae). Evolution 73, 214–230.
Esquerré, D., Núñez, H., Scolaro, J.A., 2013. Liolaemus carlosgarini and Liolaemus riodamas (Squamata: Liolaemidae), two new species of lizards lacking precloacal pores, from Andean areas of central Chile. Zootaxa 3619, 428–452.
Esquerré, D., Troncoso-Palacios, J., Garín, C.F., Núnez, H., 2014. The missing leopard lizard: Liolaemus ubaghsi sp. nov., a new species of the leopardinus clade (Reptilia: Squamata: Liolaemidae) from the Andes of the O’Higgins Region in Chile. Zootaxa 3815, 507–525.
Etheridge, R., Christie, M.I., 2003. Two new species of the lizard genus Liolaemus (Squamata: Liolaemidae) from northern Patagonia, with comments on Liolaemus rothi. J Herpetol 37, 325–341.
Fernández, J.B., Medina, M., Kubisch, E.L., Manero, A.A., Scolaro, J.A., Ibargüengoytía, N.R., 2015. Female reproductive biology of the lizards Liolaemus sarmientoi and L. magellanicus from the southern end of the world. Herpetological Journal 25, 101–108.
Fernández, M.G., Abdala, C.S., Ruiz -Monachesi, M.R., Semham, R. V, Quinteros, A.S., 2021. Redescription of Liolaemus robertmertensi, Hellmich 1964 (Iguania: Liolaemidae) with description of a new species. Cuadernos de Herpetología 35, 65–78.
Frutos, N., Camporro, L.A., Avila, L.J., 2007. Ambito de hogar de Liolaemus melanops Burmeister, 1888 (Squamata: Liolaemini) en el centro de Chubut, Argentina. Gayana 71, 142–149.
Gallardo, G.A., Cruz, F.B., 2023. Drivers of fecundity in oviparous lizards from Arid Andean Foothills: the case of a Liolaemus clade. Herpetol Conserv Biol 18, 290–300.
Gómez Alés, R., Acosta, J.C., Astudillo, V., Córdoba, M., Blanco, G.M., Miles, D., 2018. Effect of temperature on the locomotor performance of species in a lizard assemblage in the Puna region of Argentina. Journal of Comparative Physiology B 188, 977–990.
Gómez Alés, R., Acosta, J.C., Laspiur, A., 2017. Thermal biology in two syntopic lizards, Phymaturus extrilidus and Liolaemus parvus, in the Puna region of Argentina. J Therm Biol 68, 73–82.
Guerrero-Aravena, J.P., Vallejos-Garrido, P., 2022. Aproximación al ámbito de hogar de Liolaemus lemniscatus Gravenhorst, 1838 (Squamata, Liolaemidae) en un sitio prioritario de Chile mediterráneo. Gayana 86, 1–7.
Halloy, M., Etheridge, R., Burghardt, G.M., 1998. To bury in sand: phylogenetic relationships among lizard species of the Boulengeri Group, Liolaemus (Reptilia: Squamata: Tropiduridae), based on behavioral characters. Herpetological Monographs 12, 1–37.
Halloy, M., Robles, C., 2002. Spatial distribution in a neotropical lizard, Liolaemus quilmes (Liolaemidae): site fidelity and overlaping among males and females. Bulletin of the Maryland Herpetological Society 38, 118–129.
Hulse, A.C., 1979. A new Liolaemus (Sauria, Iguanidae) from the high Andes of Argentina, with ecological comments. Annals of Carnegie Museum 48, 203–209.
Ibargüengoytía, N.R., Cussac, V.E., 1996. Reproductive biology of the viviparous lizard, Liolaemus pictus (Tropiduridae): Biennial female reproductive cycle? Herpetological Journal 6, 137–143.
Ibargüengoytía, N.R., Medina, M., Laspiur, A., Qu, Y.F., Peralta, C.A.R., Sinervo, B., Miles, D.B., 2021. Looking at the past to infer into the future: Thermal traits track environmental change in Liolaemidae*. Evolution 75, 2348–2370.
Labra, A., Bozinovic, F., 2002. Interplay between pregnancy and physiological thermoregulation in Liolaemus lizards. Écoscience 9, 421–426.
Lamborot, M., Ortiz, J.C., 1990. Liolaemus pseudolemniscatus, una nueva especie de lagarto del Norte Chico de Chile (Sauria: Tropiduridae). Gayana 54, 135–142.
Laspiur, A., Acosta, J.C., 2007. Sexual dimorphism of Liolaemus cuyanus Cei & Scolaro, 1980 (Iguania: Liolaemidae) en una población de San Juan, Argentica. Rev Peru Biol 14, 47–50.
Laspiur, A., Ripoll, Y., Acosta, J.C., 2006. Dimorfismo sexual de Liolaemus riojanus (Iguania: Liolaemide) en una población de un desierto arenoso del Monte de San Juan, Argentina. Rev Esp Herpetol 20, 87–94.
Lobo, F., Espinoza, R.E., 1999. Two new cryptic species of Liolaemus (Iguania: Tropiduridae) from northwestern Argentina: Resolution of the purported reproductive bimodality of Liolaemus alticolor. Copeia 122–140.
Lobo, F., Laurent, R.F., 1995. Un nouveau Liolaemus Andin (Tropiduridae). Revue fr. Aquariol. 22, 107–116.
Lobos, G., 2022. Historia natural de Liolaemus lorenzmulleri (Hellmich 1950), una especie poco conocida de las tierras altas del centro norte de Chile, con descripción de la comunidad de reptiles acompañantes. Gayana 86, 31–39.
Martori, R., Aun, L., 1997. Reproductive and fat body cycle of Liolaemus wiegmannii in Central Argentina. J Herpetol 31, 578–581.
Martori, R., Aun, L., 2010. Reproducción y variación de grupos de tamaño en una población de Liolaemus koslowskyi (Squamata: liolaemini). Cuadernos de Herpetología 24, 39–55.
Medina, C.D., Ávila, L.J., Morando, M., 2013. Hacia una taxonomía integral: Poniendo a prueba especies candidatas relacionadas a Liolaemus buergeri Werner 1907 (Iguania: Liolaemini) mediante análisis morfológicos. Cuadernos de Herpetología 27, 27–34.
Medina, M., Ibargüengoytía, N.R., 2010. How do viviparous and oviparous lizards reproduce in Patagonia? A comparative study of three species of Liolaemus. J Arid Environ 74, 1024–1032.
Navarro, J., Núñez, H., 1993. Liolaemus patriciaiturrae y Liolaemus isabelae, dos nuevas especies de lagartijas para el norte de Chile. Aspectos biogeográficos y citotaxonómicos (Squamata, Tropiduridae). Boletín del Museo de Historia Natural de Chile 99–113.
Núñez, H., 2007. Liolaemus frassinettii, nueva especie de lagartija para los altos de cantillana, región metropolitana (reptilia: sauria). Boletín del Museo Nacional de Historia Natural, Chile 56, 81–87.
Núñez, H., Navarro, J., Garín, C., Pincheira-Donoso, D., Meriggio, V., 2003. Phrynosaura manueli y Phrynosaura torresi, nuevas especies de lagartijas para el norte de Chile (squamata: sauria). Boletín del Museo Nacional de Historia Natural, Chile 52, 67–88.
Núñez, H., Navarro, J., Loyola, J., 1991. Museo Nacional de Liolaemus maldonadae y Liolaemus cristiani, dos especies nuevas de lagartijas para Chile (Reptilia, Squamata). Boletín del Museo Nacional de Historia Natural, Chile 42, 79–88.
Núñez, H., Pincheira-Donoso, D., 2006. Liolaemus confusus, una nueva especie de lagartija de la cordillera de la costa de Chile central (sauria, liolaeminae): Evidencia fenética y citogenética. Boletín del Museo Nacional de Historia Natural, Chile 75–86.
Núñez, H., Scolaro, J.A., 2009. Liolaemus (donosolaemus) chacabucoense, nueva especie de lagartija para la region de Aisén, Chile (Reptilia: Sauria). Boletín del Museo de Historia Natural, Chile 58, 67–74.
Núñez, H., Yáñez, J., 1983. Ctenoblepharis audituvelatus new species, a lizard from northern Chile (Reptilia: Iguanidae). Copeia 1983, 457.
Ocampo, M., Pincheira-Donoso, D., Sayol, F., Rios, R.S., 2022. Evolutionary transitions in diet influence the exceptional diversification of a lizard adaptive radiation. BMC Ecol Evol 22, 1–10.
Olivera Jara, D.A., Aguilar, C.A., 2020. Dieta de la lagartija neotropical Liolaemus polystictus (Squamata: Liolaemidae) de los andes centrales, Huancavelica, Perú. Rev Peru Biol 27, 339–348.
Ortiz, J.C., 1987. Une nouvelle espece de Liolaemus (Sauria, Iguanidae) du Chili. Bull. Mus. natn. Hist. nat. Paris 9, 265–270.
Ortiz, J.C., 1989. Description de Liolaemus silvai sp. nov. (Sauria, Iguanidae) du « Norte Chico » du Chili. Bulletin du Muséum national d’histoire naturelle. Section A: Zoologie, biologie et écologie animales 11, 247–252.
Pincheira-Donoso, D., Scolaro, J.A., 2007. Iguanian species-richness in the Andes of boreal Patagonia: Evidence for an additional new Liolaemus lizard from Argentina lacking precloacal glands (Iguania, Liolaeminae). Zootaxa 1452, 55–68.
Quinteros, A.S., 2012. Taxonomy of the Liolaemus alticolor-bibronii group (Iguania: Liolaemidae), with descriptions of two new species. Herpetologica 68, 100–120.
Quinteros, A.S., Abdala, C.S., Gómez, J.M.D., Scrocchi, G.J., 2008. Two new species of Liolaemus (Iguania: Liolaemidae) of central west Argentina. South Am J Herpetol 3, 101–111.
Quinteros, A.S., Valladares, P., Semham, R., Acosta, J.L., Barrionuevo, S., Abdala, C.S., 2014. A new species of Liolaemus (Iguania: Liolaemidae) of the alticolor-bibronii Group from northern Chile. South Am J Herpetol 9, 20–29.
Ramirez Pinilla, M.P., 1991. Reproductive and fat body cycles of the viviparous lizard Liolaemus huacahuasicus. J Herpetol 25, 205-208.
Ramirez Pinilla, M.P., 1994. Reproductive and fat body cycles of the oviparous lizard Liolaemus scapularis. J Herpetol 28, 521-524.
Ramirez Pinilla, M.P., 1995. Reproductive and fat body cycles of the oviparous lizard Liolaemus bitaeniatus (Sauria: Tropiduridae). J Herpetol 29, 256-260.
Reyes-Olivares, C., Hiriart, D., Marambio-Alfaro, Y., 2020. Predation on Liolaemus atacamensis Müller and Hellmich, 1933 (Squamata, Liolaemidae) by Callopistes maculatus Gravenhorst, 1838 (Squamata, Teiidae) in the Atacama Desert. Herpetol Notes 13, 267–269.
Robles, C., Halloy, M., 2011. Observaciones preliminares sobre la historia natural de Liolaemus heliodermis (Iguania: Liolaemidae): una lagartija endémica del Noroeste Argentino. Acta Zoologica Lilloana 55, 264–271.
Santoyo-Brito, E., Fox, S.F., Núñez, H., 2018. Age estimation through skeletochronology and mark-recapture of free-living Liolaemus leopardinus (Squamata: Liolaemidae) from Chile. Phyllomedusa 17, 101–112.
Scolaro, J.A., Cei, J.M., 1997. Systematic status and relationships of Liolaemus species of the archeforus and kingii groups. Boll. Mus. reg. Sci. nat. Torino 15, 369–406.
Scolaro, J.A., Cei, J.M., 2006. A new species of Liolaemus from central steppes of Chubut, Patagonia Argentina (Reptilia: Iguania: Iguanidae). Zootaxa 1133, 61–68.
Scolaro, J.A., Videla, F., Puig, S., Marcus, A., 2007. Diferencias morfológicas y status taxonómico de las especies simpátricas Liolaemus coeruleus y Liolaemus neuquensis (Reptilia: Iguania: Liolaemidae). Multequina 16, 53–63.
Troncoso-Palacios, J., Díaz, H.A., Esquerré, D., Urra, F.A., 2015a. Two new species of the Liolaemus elongatus-kriegi complex (Iguania, Liolaemidae) from Andean highlands of southern Chile. Zookeys 500, 83–109.
Troncoso-Palacios, J., Diaz, H.A., Puas, G.I., Riveros-Riffo, E., Elorza, A.A., 2016a. Two new Liolaemus lizards from the Andean highlands of Southern Chile (Squamata, Iguania, Liolaemidae). Zookeys 632, 121–146.
Troncoso-Palacios, J., Elorza, A.A., Puas, G.I., Alfaro-Pardo, E., 2016b. A new species of Liolaemus related to L. nigroviridis from the Andean highlands of Central Chile (Iguania, Liolaemidae). Zookeys 555, 91–114.
Troncoso-Palacios, J., Esquerré, D., Urra, F.A., Díaz, H.A., Castro-Pastene, C., Ruiz, M.S., 2018. The true identity of the new world iguanid lizard Liolaemus chillanensis Müller and Hellmich 1932 (Iguania: Liolaemidae) and description of a new species in the Liolaemus elongatus group. Zool Stud 57, 1–19.
Troncoso-Palacios, J., Garin, C.F., 2013. On the identity of Liolaemus nigromaculatus Wiegmann, 1834 (Iguania, Liolaemidae) and correction of its type locality. ZooKeys 294: 37-56 294, 37–56.
Troncoso-Palacios, J., Labra, A., 2012. Is the exploratory behavior of Liolaemus nitidus modulated by sex? Acta Herpetol 7, 69–80.
Troncoso-Palacios, J., Schulte, J.A., Marambio-Alfaro, Y., Hiriart, D., 2015b. Phenotypic variation, phylogenetic position and new distributional records for the poorly known Liolaemus silvai Ortiz, 1989 (Iguania: Iguanidae: Liolaemini). South Am J Herpetol 10, 71–81.
Valdecantos, M.S., Arias, F., Espinoza, R.E., 2012. Herbivory in Liolaemus poecilochromus, a Small, Cold-Climate Lizard from the Andes of Argentina. Copeia 2012, 203–210.
Valdecantos, S., Labra, A., 2017. Testing the functionality of precloacal secretions from both sexes in the South American lizard, Liolaemus chiliensis. Amphibia Reptilia 38, 209–216.
Valdecantos, S., Lobo, F., Martinez, V., 2007. Estimación de edades, tamaño corporal y adquisición de la madurez sexual en dos especies de Liolaemus (Iguania: Liolaemidae). Cuadernos de Herpetología 21, 31–44.
Valdez Ovallez, F.M., Gómez Alés, R., Astudillo, V., Córdoba, M., Fava, G., Acosta, R., Blanco, G., Villavicencio, J., Acosta, J.C., 2023. Thermal biology and locomotor performance of the Andean lizard Liolaemus fitzgeraldi (Liolaemidae) in Argentina. Acta Zoologica 104, 561–574.
Vanhooydonck, B., Cruz, F.B., Abdala, C.S., Azócar, D.L.M., Bonino, M.F., Herrel, A., 2010. Sex-specific evolution of bite performance in Liolaemus lizards (Iguania: Liolaemidae): The battle of the sexes. Biological Journal of the Linnean Society 101, 461–475.
Vega, L.E., 1997. Reproductive activity and sexual dimorphism of Liolaemus multimaculatus (Sauria Tropiduridae). Herpetological Journal 7, 00–00.
Vega, L.E., Bellagamba, P.J., 2005. Ciclo reproductivo de Liolamus gracilis Bell, 1843 (Iguanidae: Tropidurinae) en las dunas costeras de Buenos Aires, Argentina. Cuadernos de Herpetología 18, 3–13.
Verrastro, L., 2004. Sexual dimorphism in Liolaemus occipitalis (Iguania, Tropiduridae). Iheringia Ser Zool 94, 45–48.
Videla, F., Cei, J.M., 1996. A new peculiar Liolaemus species of the “chiliensis” phyletic group from the volcanic Cordilleran landscapes of Southern Mendoza Province, Argentina (Iguania, Lacertilia, Reptilia). Boll. Mus. reg. Sci. nat. Torino 14, 505–516.
Villavicencio, H.J., Acosta, J.C., Cánovas, M.G., Marinero, J.A., 2003. Dimorfismo sexual de Liolaemus pseudoanomalus (Iguania: Liolaemidae) en el centro-oeste de Argentina. Rev Esp Herpetol 17, 87–92.
Villavicencio, H.J., Acosta, J.C., Marinero, J.A., Cánovas, M.G., 2007. Thermal ecology of a population of the lizard, Liolaemus pseudoanomalus in western Argentina. Amphibia-Reptilia 28, 163–165.
Yáñez, J.L., Núñez, H., 1983. Liolaemus fabiani, a new species of lizard from northern Chile (Reptilia: Iguanidae). Copeia 1983, 790.

## Sheet: ReedMe
Notes
Liolaemus cf. elongatus (MCC tree from Esquerré et al., 2019)= Liolaemus lonquimayensis
Liolaemus riodamas (MCC tree from Esquerré et al., 2019)= Liolaemus thermarum
MAT= Mean Annual Temperature
Body size= snout-vent length (SVL)
