# Supplementary material for: Viviparity imparts a macroevolutionary signature of ecological opportunity in the body size of female Liolaemus lizards
Source: Nat Commun. 2024 Jun 11;15:4966. doi: 10.1038/s41467-024-49464-x (PMC11167029; doi:10.1038/s41467-024-49464-x)
Supplement: Supplementary file 5 — Supplementary Code 1 [file 41467_2024_49464_MOESM5_ESM.zip]

Archive with 11 entries (11 files):
- Supplementary_Code/continuous_character_svl.nex
- Supplementary_Code/Data_base_ASR.csv
- Supplementary_Code/Data_base_OUwie.csv
- Supplementary_Code/Data_base_PPA.csv
- Supplementary_Code/Data_base_SLOUCH.csv
- Supplementary_Code/Data_base_windex.csv
- Supplementary_Code/discrete_character_parity.nex
- Supplementary_Code/Evolutionary_analyses.R
- Supplementary_Code/Liolaemidae_2022.nex
- Supplementary_Code/Liolaemus_tree_final_parity.tre
- Supplementary_Code/README.txt
