# Supplementary material for: Viviparity imparts a macroevolutionary signature of ecological opportunity in the body size of female Liolaemus lizards
Source: Nat Commun. 2024 Jun 11;15:4966. doi: 10.1038/s41467-024-49464-x (PMC11167029; doi:10.1038/s41467-024-49464-x)
Supplement: Supplementary file 5 — Supplementary Code 1 [file 41467_2024_49464_MOESM5_ESM.zip › Supplementary_Code/continuous_character_svl.nex]

Begin data;
Dimensions ntax=133 nchar=1;
Format datatype=Continuous missing=? gap=-;
Matrix
Liolaemus_abdalai	1.660391098
Liolaemus_anomalus	1.759667845
Liolaemus_atacamensis	1.77815125
Liolaemus_azarai	1.687528961
Liolaemus_bibronii	1.713322505
Liolaemus_bitaeniatus	1.725094521
Liolaemus_boulengeri	1.756331767
Liolaemus_canqueli	1.865222456
Liolaemus_chacoensis	1.667639706
Liolaemus_chehuachekenk	1.878234469
Liolaemus_chiliensis	1.947727727
Liolaemus_coeruleus	1.764922985
Liolaemus_confusus	1.677606953
Liolaemus_constanzae	1.725911632
Liolaemus_cuyanus	1.831869774
Liolaemus_cuyumhue	1.742725131
Liolaemus_darwinii	1.745855195
Liolaemus_donosobarrosi	1.748188027
Liolaemus_espinozai	1.742725131
Liolaemus_fitzingerii	1.90810954
Liolaemus_fuscus	1.64246452
Liolaemus_goetschi	1.747489492
Liolaemus_gracilis	1.689131197
Liolaemus_koslowskyi	1.744136452
Liolaemus_laurenti	1.717670503
Liolaemus_lemniscatus	1.686636269
Liolaemus_lorenzmuelleri	1.857332496
Liolaemus_lutzae	1.777426822
Liolaemus_mapuche	1.850646235
Liolaemus_martorii	1.811172695
Liolaemus_melanops	1.856124444
Liolaemus_monticola	1.756636108
Liolaemus_morenoi	1.839037873
Liolaemus_multimaculatus	1.737192643
Liolaemus_nigromaculatus	1.828659897
Liolaemus_nitidus	1.870637963
Liolaemus_occipitalis	1.725748333
Liolaemus_olongasta	1.717670503
Liolaemus_pseudoanomalus	1.710117365
Liolaemus_pseudolemniscatus	1.662757832
Liolaemus_puelche	1.86923172
Liolaemus_quilmes	1.757396029
Liolaemus_ramirezae	1.710117365
Liolaemus_riojanus	1.718501689
Liolaemus_robertmertensi	1.696356389
Liolaemus_rothi	1.907948522
Liolaemus_sagei	1.875061263
Liolaemus_salinicola	1.728353782
Liolaemus_saxatilis	1.730216841
Liolaemus_scapularis	1.777426822
Liolaemus_silvai	1.78604121
Liolaemus_sitesi	1.821906377
Liolaemus_telsen	1.767155866
Liolaemus_tenuis	1.715251029
Liolaemus_velosoi	1.656002321
Liolaemus_wiegmannii	1.684845362
Liolaemus_xanthoviridis	1.875061263
Liolaemus_abaucan	1.728353782
Liolaemus_albiceps	1.7930916
Liolaemus_andinus	1.806179974
Liolaemus_antonietae	1.803457116
Liolaemus_antumalguen	1.981818607
Liolaemus_archeforus	1.826074803
Liolaemus_audituvelatus	1.765668555
Liolaemus_austromendocinus	1.939519253
Liolaemus_avilai	1.746244872
Liolaemus_baguali	1.88834801
Liolaemus_buergeri	1.92556991
Liolaemus_burmeisteri	1.849726444
Liolaemus_calchaqui	1.759667845
Liolaemus_capillitas	1.922206277
Liolaemus_carlosgarini	1.776919003
Liolaemus_chacabucoense	1.740757323
Liolaemus_chungara	1.691965103
Liolaemus_crandalli	1.905741927
Liolaemus_cristiani	1.852479994
Liolaemus_eleodori	1.783260233
Liolaemus_elongatus	1.880813592
Liolaemus_escarchadosi	1.908485019
Liolaemus_fabiani	1.765668555
Liolaemus_famatinae	1.689308859
Liolaemus_fitzgeraldi	1.665487181
Liolaemus_flavipiceus	1.904715545
Liolaemus_frassinettii	1.852052809
Liolaemus_gallardoi	1.868056362
Liolaemus_gununakuna	1.929418926
Liolaemus_hatcheri	1.801609488
Liolaemus_heliodermis	1.913813852
Liolaemus_huacahuasicus	1.764400323
Liolaemus_insolitus	1.785329835
Liolaemus_irregularis	1.854306042
Liolaemus_isabelae	1.841797299
Liolaemus_janequeoae	1.831869774
Liolaemus_kingii	1.856124444
Liolaemus_kolengh	1.739888655
Liolaemus_leftrarui	1.808548551
Liolaemus_leopardinus	1.998259338
Liolaemus_lineomaculatus	1.725094521
Liolaemus_lonquimayensis	1.837903945
Liolaemus_magellanicus	1.733277534
Liolaemus_maldonadae	1.824125834
Liolaemus_morandae	1.755874856
Liolaemus_multicolor	1.802842113
Liolaemus_neuquensis	1.764922985
Liolaemus_ornatus	1.777426822
Liolaemus_pagaburoi	1.696356389
Liolaemus_parvus	1.754577656
Liolaemus_paulinae	1.602059991
Liolaemus_petrophilus	1.894648304
Liolaemus_pictus	1.814913181
Liolaemus_poecilochromis	1.802089258
Liolaemus_polystictus	1.794975744
Liolaemus_punmahuida	1.935507266
Liolaemus_ruibali	1.770262738
Liolaemus_sarmientoi	1.882182888
Liolaemus_scorialis	1.803798408
Liolaemus_silvanae	1.857332496
Liolaemus_somuncurae	1.893928127
Liolaemus_talampaya	1.86923172
Liolaemus_tari	1.924279286
Liolaemus_thermarum	1.887898488
Liolaemus_torresi	1.771954749
Liolaemus_tregenzai	1.853759033
Liolaemus_tristis	1.862727528
Liolaemus_tulkas	1.818225894
Liolaemus_ubaghsi	1.915399835
Liolaemus_uniformis	1.847572659
Liolaemus_uptoni	1.821185883
Liolaemus_vallecurensis	1.730782276
Liolaemus_zabalai	1.908485019
Liolaemus_zullyae	1.814913181
Liolaemus_kriegi	1.994756945
Liolaemus_lavillai	1.737987326
;
End;
