# Supplementary material for: Viviparity imparts a macroevolutionary signature of ecological opportunity in the body size of female Liolaemus lizards
Source: Nat Commun. 2024 Jun 11;15:4966. doi: 10.1038/s41467-024-49464-x (PMC11167029; doi:10.1038/s41467-024-49464-x)
Supplement: Supplementary file 5 — Supplementary Code 1 [file 41467_2024_49464_MOESM5_ESM.zip › Supplementary_Code/Data_base_ASR.csv]

Species	SVL
Liolaemus_leopardinus	99.6
Liolaemus_kriegi	98.8
Liolaemus_antumalguen	95.9
Liolaemus_chiliensis	88.66
Liolaemus_austromendocinus	87
Liolaemus_punmahuida	86.2
Liolaemus_gununakuna	85
Liolaemus_buergeri	84.25
Liolaemus_tari	84
Liolaemus_capillitas	83.6
Liolaemus_ubaghsi	82.3
Liolaemus_heliodermis	82
Liolaemus_escarchadosi	81
Liolaemus_zabalai	81
Liolaemus_fitzingerii	80.93
Liolaemus_rothi	80.9
Liolaemus_crandalli	80.49
Liolaemus_flavipiceus	80.3
Liolaemus_petrophilus	78.46
Liolaemus_somuncurae	78.33
Liolaemus_baguali	77.33
Liolaemus_thermarum	77.25
Liolaemus_sarmientoi	76.24
Liolaemus_elongatus	76
Liolaemus_chehuachekenk	75.55
Liolaemus_sagei	75
Liolaemus_xanthoviridis	75
Liolaemus_nitidus	74.24
Liolaemus_puelche	74
Liolaemus_talampaya	74
Liolaemus_gallardoi	73.8
Liolaemus_canqueli	73.32
Liolaemus_tristis	72.9
Liolaemus_lorenzmuelleri	72
Liolaemus_silvanae	72
Liolaemus_kingii	71.8
Liolaemus_melanops	71.8
Liolaemus_irregularis	71.5
Liolaemus_tregenzai	71.41
Liolaemus_cristiani	71.2
Liolaemus_frassinettii	71.13
Liolaemus_mapuche	70.9
Liolaemus_burmeisteri	70.75
Liolaemus_uniformis	70.4
Liolaemus_isabelae	69.47
Liolaemus_morenoi	69.03
Liolaemus_lonquimayensis	68.85
Liolaemus_cuyanus	67.9
Liolaemus_janequeoae	67.9
Liolaemus_nigromaculatus	67.4
Liolaemus_archeforus	67
Liolaemus_maldonadae	66.7
Liolaemus_sitesi	66.36
Liolaemus_uptoni	66.25
Liolaemus_tulkas	65.8
Liolaemus_pictus	65.3
Liolaemus_zullyae	65.3
Liolaemus_martorii	64.74
Liolaemus_leftrarui	64.35
Liolaemus_andinus	64
Liolaemus_scorialis	63.65
Liolaemus_antonietae	63.6
Liolaemus_multicolor	63.51
Liolaemus_poecilochromis	63.4
Liolaemus_hatcheri	63.33
Liolaemus_polystictus	62.37
Liolaemus_albiceps	62.1
Liolaemus_silvai	61.1
Liolaemus_insolitus	61
Liolaemus_eleodori	60.71
Liolaemus_atacamensis	60
Liolaemus_lutzae	59.9
Liolaemus_ornatus	59.9
Liolaemus_scapularis	59.9
Liolaemus_carlosgarini	59.83
Liolaemus_torresi	59.15
Liolaemus_ruibali	58.92
Liolaemus_telsen	58.5
Liolaemus_audituvelatus	58.3
Liolaemus_fabiani	58.3
Liolaemus_coeruleus	58.2
Liolaemus_neuquensis	58.2
Liolaemus_huacahuasicus	58.13
Liolaemus_anomalus	57.5
Liolaemus_calchaqui	57.5
Liolaemus_quilmes	57.2
Liolaemus_monticola	57.1
Liolaemus_boulengeri	57.06
Liolaemus_morandae	57
Liolaemus_parvus	56.83
Liolaemus_donosobarrosi	56
Liolaemus_goetschi	55.91
Liolaemus_avilai	55.75
Liolaemus_darwinii	55.7
Liolaemus_koslowskyi	55.48
Liolaemus_cuyumhue	55.3
Liolaemus_espinozai	55.3
Liolaemus_chacabucoense	55.05
Liolaemus_kolengh	54.94
Liolaemus_lavillai	54.7
Liolaemus_multimaculatus	54.6
Liolaemus_magellanicus	54.11
Liolaemus_vallecurensis	53.8
Liolaemus_saxatilis	53.73
Liolaemus_salinicola	53.5
Liolaemus_abaucan	53.5
Liolaemus_constanzae	53.2
Liolaemus_occipitalis	53.18
Liolaemus_bitaeniatus	53.1
Liolaemus_lineomaculatus	53.1
Liolaemus_riojanus	52.3
Liolaemus_laurenti	52.2
Liolaemus_olongasta	52.2
Liolaemus_tenuis	51.91
Liolaemus_bibronii	51.68
Liolaemus_pseudoanomalus	51.3
Liolaemus_ramirezae	51.3
Liolaemus_pagaburoi	49.7
Liolaemus_robertmertensi	49.7
Liolaemus_chungara	49.2
Liolaemus_famatinae	48.9
Liolaemus_gracilis	48.88
Liolaemus_azarai	48.7
Liolaemus_lemniscatus	48.6
Liolaemus_wiegmannii	48.4
Liolaemus_confusus	47.6
Liolaemus_chacoensis	46.52
Liolaemus_fitzgeraldi	46.29
Liolaemus_pseudolemniscatus	46
Liolaemus_abdalai	45.75
Liolaemus_velosoi	45.29
Liolaemus_fuscus	43.9
Liolaemus_paulinae	40
