# Supplementary material for: Viviparity imparts a macroevolutionary signature of ecological opportunity in the body size of female Liolaemus lizards
Source: Nat Commun. 2024 Jun 11;15:4966. doi: 10.1038/s41467-024-49464-x (PMC11167029; doi:10.1038/s41467-024-49464-x)
Supplement: Supplementary file 5 — Supplementary Code 1 [file 41467_2024_49464_MOESM5_ESM.zip › Supplementary_Code/Data_base_OUwie.csv]

Sp_Num	Species	reproduction	SVL
1	Liolaemus_abdalai	Oviparous	1.660391098
2	Liolaemus_albiceps	Viviparous	1.7930916
3	Liolaemus_andinus	Viviparous	1.806179974
4	Liolaemus_anomalus	Oviparous	1.759667845
5	Liolaemus_antonietae	Viviparous	1.803457116
6	Liolaemus_antumalguen	Viviparous	1.981818607
7	Liolaemus_archeforus	Viviparous	1.826074803
8	Liolaemus_atacamensis	Oviparous	1.77815125
9	Liolaemus_audituvelatus	Viviparous	1.765668555
10	Liolaemus_austromendocinus	Viviparous	1.939519253
11	Liolaemus_avilai	Viviparous	1.746244872
12	Liolaemus_azarai	Oviparous	1.687528961
13	Liolaemus_baguali	Viviparous	1.88834801
14	Liolaemus_bibronii	Oviparous	1.713322505
15	Liolaemus_bitaeniatus	Oviparous	1.725094521
16	Liolaemus_boulengeri	Oviparous	1.756331767
17	Liolaemus_buergeri	Viviparous	1.92556991
18	Liolaemus_burmeisteri	Viviparous	1.849726444
19	Liolaemus_calchaqui	Viviparous	1.759667845
20	Liolaemus_canqueli	Oviparous	1.865222456
21	Liolaemus_capillitas	Viviparous	1.922206277
22	Liolaemus_carlosgarini	Viviparous	1.776919003
23	Liolaemus_chacabucoense	Viviparous	1.740757323
24	Liolaemus_chacoensis	Oviparous	1.667639706
25	Liolaemus_chehuachekenk	Oviparous	1.878234469
26	Liolaemus_chiliensis	Oviparous	1.947727727
27	Liolaemus_chungara	Viviparous	1.691965103
28	Liolaemus_coeruleus	Oviparous	1.764922985
29	Liolaemus_confusus	Oviparous	1.677606953
30	Liolaemus_constanzae	Oviparous	1.725911632
31	Liolaemus_crandalli	Viviparous	1.905741927
32	Liolaemus_cristiani	Viviparous	1.852479994
33	Liolaemus_cuyanus	Oviparous	1.831869774
34	Liolaemus_cuyumhue	Oviparous	1.742725131
35	Liolaemus_darwinii	Oviparous	1.745855195
36	Liolaemus_donosobarrosi	Oviparous	1.748188027
37	Liolaemus_eleodori	Viviparous	1.783260233
38	Liolaemus_elongatus	Viviparous	1.880813592
39	Liolaemus_escarchadosi	Viviparous	1.908485019
40	Liolaemus_espinozai	Oviparous	1.742725131
41	Liolaemus_fabiani	Viviparous	1.765668555
42	Liolaemus_famatinae	Viviparous	1.689308859
43	Liolaemus_fitzgeraldi	Viviparous	1.665487181
44	Liolaemus_fitzingerii	Oviparous	1.90810954
45	Liolaemus_flavipiceus	Viviparous	1.904715545
46	Liolaemus_frassinettii	Viviparous	1.852052809
47	Liolaemus_fuscus	Oviparous	1.64246452
48	Liolaemus_gallardoi	Viviparous	1.868056362
49	Liolaemus_goetschi	Oviparous	1.747489492
50	Liolaemus_gracilis	Oviparous	1.689131197
51	Liolaemus_gununakuna	Viviparous	1.929418926
52	Liolaemus_hatcheri	Viviparous	1.801609488
53	Liolaemus_heliodermis	Viviparous	1.913813852
54	Liolaemus_huacahuasicus	Viviparous	1.764400323
55	Liolaemus_insolitus	Viviparous	1.785329835
56	Liolaemus_irregularis	Viviparous	1.854306042
57	Liolaemus_isabelae	Viviparous	1.841797299
58	Liolaemus_janequeoae	Viviparous	1.831869774
59	Liolaemus_kingii	Viviparous	1.856124444
60	Liolaemus_kolengh	Viviparous	1.739888655
61	Liolaemus_koslowskyi	Oviparous	1.744136452
62	Liolaemus_laurenti	Oviparous	1.717670503
63	Liolaemus_leftrarui	Viviparous	1.808548551
64	Liolaemus_lemniscatus	Oviparous	1.686636269
65	Liolaemus_leopardinus	Viviparous	1.998259338
66	Liolaemus_lineomaculatus	Viviparous	1.725094521
67	Liolaemus_lonquimayensis	Viviparous	1.837903945
68	Liolaemus_lorenzmuelleri	Oviparous	1.857332496
69	Liolaemus_lutzae	Oviparous	1.777426822
70	Liolaemus_magellanicus	Viviparous	1.733277534
71	Liolaemus_maldonadae	Viviparous	1.824125834
72	Liolaemus_mapuche	Oviparous	1.850646235
73	Liolaemus_martorii	Oviparous	1.811172695
74	Liolaemus_melanops	Oviparous	1.856124444
75	Liolaemus_monticola	Oviparous	1.756636108
76	Liolaemus_morandae	Viviparous	1.755874856
77	Liolaemus_morenoi	Oviparous	1.839037873
78	Liolaemus_multicolor	Viviparous	1.802842113
79	Liolaemus_multimaculatus	Oviparous	1.737192643
80	Liolaemus_neuquensis	Viviparous	1.764922985
81	Liolaemus_nigromaculatus	Oviparous	1.828659897
82	Liolaemus_nitidus	Oviparous	1.870637963
83	Liolaemus_occipitalis	Oviparous	1.725748333
84	Liolaemus_olongasta	Oviparous	1.717670503
85	Liolaemus_ornatus	Viviparous	1.777426822
86	Liolaemus_pagaburoi	Viviparous	1.696356389
87	Liolaemus_parvus	Viviparous	1.754577656
88	Liolaemus_paulinae	Viviparous	1.602059991
89	Liolaemus_petrophilus	Viviparous	1.894648304
90	Liolaemus_pictus	Viviparous	1.814913181
91	Liolaemus_poecilochromis	Viviparous	1.802089258
92	Liolaemus_polystictus	Viviparous	1.794975744
93	Liolaemus_pseudoanomalus	Oviparous	1.710117365
94	Liolaemus_pseudolemniscatus	Oviparous	1.662757832
95	Liolaemus_puelche	Oviparous	1.86923172
96	Liolaemus_punmahuida	Viviparous	1.935507266
97	Liolaemus_quilmes	Oviparous	1.757396029
98	Liolaemus_ramirezae	Oviparous	1.710117365
99	Liolaemus_riojanus	Oviparous	1.718501689
100	Liolaemus_robertmertensi	Oviparous	1.696356389
101	Liolaemus_rothi	Oviparous	1.907948522
102	Liolaemus_ruibali	Viviparous	1.770262738
103	Liolaemus_sagei	Oviparous	1.875061263
104	Liolaemus_salinicola	Oviparous	1.728353782
105	Liolaemus_sarmientoi	Viviparous	1.882182888
106	Liolaemus_saxatilis	Oviparous	1.730216841
107	Liolaemus_scapularis	Oviparous	1.777426822
108	Liolaemus_scorialis	Viviparous	1.803798408
109	Liolaemus_silvai	Oviparous	1.78604121
110	Liolaemus_silvanae	Viviparous	1.857332496
111	Liolaemus_sitesi	Oviparous	1.821906377
112	Liolaemus_somuncurae	Viviparous	1.893928127
113	Liolaemus_talampaya	Viviparous	1.86923172
114	Liolaemus_tari	Viviparous	1.924279286
115	Liolaemus_telsen	Oviparous	1.767155866
116	Liolaemus_tenuis	Oviparous	1.715251029
117	Liolaemus_thermarum	Viviparous	1.887898488
118	Liolaemus_torresi	Viviparous	1.771954749
119	Liolaemus_tregenzai	Viviparous	1.853759033
120	Liolaemus_tristis	Viviparous	1.862727528
121	Liolaemus_tulkas	Viviparous	1.818225894
122	Liolaemus_ubaghsi	Viviparous	1.915399835
123	Liolaemus_uniformis	Viviparous	1.847572659
124	Liolaemus_uptoni	Viviparous	1.821185883
125	Liolaemus_vallecurensis	Viviparous	1.730782276
126	Liolaemus_velosoi	Oviparous	1.656002321
127	Liolaemus_wiegmannii	Oviparous	1.684845362
128	Liolaemus_xanthoviridis	Oviparous	1.875061263
129	Liolaemus_zabalai	Viviparous	1.908485019
130	Liolaemus_zullyae	Viviparous	1.814913181
131	Liolaemus_abaucan	Oviparous	1.728353782
132	Liolaemus_kriegi	Viviparous	1.994756945
133	Liolaemus_lavillai	Viviparous	1.737987326
