# Supplementary material for: Viviparity imparts a macroevolutionary signature of ecological opportunity in the body size of female Liolaemus lizards
Source: Nat Commun. 2024 Jun 11;15:4966. doi: 10.1038/s41467-024-49464-x (PMC11167029; doi:10.1038/s41467-024-49464-x)
Supplement: Supplementary file 5 — Supplementary Code 1 [file 41467_2024_49464_MOESM5_ESM.zip › Supplementary_Code/Data_base_PPA.csv]

Species	Viviparity	Omnivorous_herbivorous	Saxicolous	SVL	MAT
Liolaemus_abaucan	Oviparous	Plants	0_Terrestrial	1.728353782	15.1
Liolaemus_albiceps	Viviparous	Plants	1_Saxicolous	1.7930916	7.4
Liolaemus_andinus	Viviparous	Plants	0_Terrestrial	1.806179974	7.7
Liolaemus_anomalus	Oviparous	Insectivorous	0_Terrestrial	1.759667845	18.1
Liolaemus_archeforus	Viviparous	Plants	1_Saxicolous	1.826074803	4.5
Liolaemus_atacamensis	Oviparous	Insectivorous	0_Terrestrial	1.77815125	13.7
Liolaemus_audituvelatus	Viviparous	Insectivorous	0_Terrestrial	1.765668555	13.7
Liolaemus_austromendocinus	Viviparous	Insectivorous	1_Saxicolous	1.939519253	8.5
Liolaemus_azarai	Oviparous	Insectivorous	0_Terrestrial	1.687528961	21.2
Liolaemus_baguali	Viviparous	Insectivorous	1_Saxicolous	1.88834801	7.1
Liolaemus_bibronii	Oviparous	Insectivorous	0_Terrestrial	1.713322505	9
Liolaemus_bitaeniatus	Oviparous	Insectivorous	0_Terrestrial	1.725094521	15.7
Liolaemus_boulengeri	Oviparous	Insectivorous	0_Terrestrial	1.756331767	9
Liolaemus_buergeri	Viviparous	Plants	1_Saxicolous	1.92556991	1.5
Liolaemus_burmeisteri	Viviparous	Insectivorous	1_Saxicolous	1.849726444	12
Liolaemus_canqueli	Oviparous	Plants	0_Terrestrial	1.865222456	11.1
Liolaemus_capillitas	Viviparous	Insectivorous	1_Saxicolous	1.922206277	7.2
Liolaemus_chacabucoense	Viviparous	Insectivorous	0_Terrestrial	1.740757323	7.5
Liolaemus_chacoensis	Oviparous	Insectivorous	0_Terrestrial	1.667639706	18.5
Liolaemus_chehuachekenk	Oviparous	Plants	0_Terrestrial	1.878234469	8.3
Liolaemus_coeruleus	Oviparous	Insectivorous	1_Saxicolous	1.764922985	4.3
Liolaemus_confusus	Oviparous	Insectivorous	1_Saxicolous	1.677606953	11.6
Liolaemus_constanzae	Oviparous	Plants	0_Terrestrial	1.725911632	11.6
Liolaemus_crandalli	Viviparous	Plants	1_Saxicolous	1.905741927	9.4
Liolaemus_cristiani	Viviparous	Plants	1_Saxicolous	1.852479994	5.3
Liolaemus_cuyanus	Oviparous	Plants	0_Terrestrial	1.831869774	18.7
Liolaemus_cuyumhue	Oviparous	Insectivorous	0_Terrestrial	1.742725131	15.1
Liolaemus_darwinii	Oviparous	Insectivorous	0_Terrestrial	1.745855195	16.2
Liolaemus_donosobarrosi	Oviparous	Insectivorous	0_Terrestrial	1.748188027	11.1
Liolaemus_eleodori	Viviparous	Plants	0_Terrestrial	1.783260233	4.3
Liolaemus_elongatus	Viviparous	Plants	1_Saxicolous	1.880813592	7.8
Liolaemus_escarchadosi	Viviparous	Insectivorous	1_Saxicolous	1.908485019	4.7
Liolaemus_espinozai	Oviparous	Insectivorous	0_Terrestrial	1.742725131	14
Liolaemus_fabiani	Viviparous	Plants	0_Terrestrial	1.765668555	13.5
Liolaemus_famatinae	Viviparous	Plants	1_Saxicolous	1.689308859	3.4
Liolaemus_fitzgeraldi	Viviparous	Insectivorous	1_Saxicolous	1.665487181	-0.8
Liolaemus_fitzingerii	Oviparous	Plants	0_Terrestrial	1.90810954	8.5
Liolaemus_fuscus	Oviparous	Insectivorous	1_Saxicolous	1.64246452	13
Liolaemus_gallardoi	Viviparous	Plants	1_Saxicolous	1.868056362	3
Liolaemus_goetschi	Oviparous	Insectivorous	0_Terrestrial	1.747489492	15
Liolaemus_gracilis	Oviparous	Insectivorous	0_Terrestrial	1.689131197	14.1
Liolaemus_gununakuna	Viviparous	Insectivorous	1_Saxicolous	1.929418926	11.7
Liolaemus_hatcheri	Viviparous	Plants	0_Terrestrial	1.801609488	5.7
Liolaemus_heliodermis	Viviparous	Plants	1_Saxicolous	1.913813852	11.1
Liolaemus_huacahuasicus	Viviparous	Plants	1_Saxicolous	1.764400323	4.4
Liolaemus_insolitus	Viviparous	Insectivorous	0_Terrestrial	1.785329835	19.7
Liolaemus_irregularis	Viviparous	Plants	1_Saxicolous	1.854306042	8.1
Liolaemus_isabelae	Viviparous	Insectivorous	1_Saxicolous	1.841797299	7.5
Liolaemus_janequeoae	Viviparous	Insectivorous	1_Saxicolous	1.831869774	6.9
Liolaemus_kingii	Viviparous	Plants	0_Terrestrial	1.856124444	10.2
Liolaemus_kolengh	Viviparous	Insectivorous	1_Saxicolous	1.739888655	2.8
Liolaemus_koslowskyi	Oviparous	Insectivorous	0_Terrestrial	1.744136452	16.7
Liolaemus_kriegi	Viviparous	Plants	1_Saxicolous	1.994756945	7.4
Liolaemus_laurenti	Oviparous	Plants	0_Terrestrial	1.717670503	17.2
Liolaemus_lavillai	Viviparous	Plants	0_Terrestrial	1.737987326	11.4
Liolaemus_leftrarui	Viviparous	Insectivorous	1_Saxicolous	1.808548551	7.3
Liolaemus_lemniscatus	Oviparous	Insectivorous	0_Terrestrial	1.686636269	16.7
Liolaemus_leopardinus	Viviparous	Plants	1_Saxicolous	1.998259338	3
Liolaemus_lineomaculatus	Viviparous	Plants	0_Terrestrial	1.725094521	9
Liolaemus_lorenzmuelleri	Oviparous	Insectivorous	0_Terrestrial	1.857332496	4.6
Liolaemus_lutzae	Oviparous	Plants	0_Terrestrial	1.777426822	23.2
Liolaemus_magellanicus	Viviparous	Plants	0_Terrestrial	1.733277534	6.3
Liolaemus_maldonadae	Viviparous	Insectivorous	1_Saxicolous	1.824125834	5.7
Liolaemus_mapuche	Oviparous	Insectivorous	0_Terrestrial	1.850646235	12
Liolaemus_martorii	Oviparous	Insectivorous	0_Terrestrial	1.811172695	15
Liolaemus_melanops	Oviparous	Plants	0_Terrestrial	1.856124444	13.8
Liolaemus_monticola	Oviparous	Insectivorous	1_Saxicolous	1.756636108	13
Liolaemus_morenoi	Oviparous	Plants	0_Terrestrial	1.839037873	10.9
Liolaemus_multicolor	Viviparous	Plants	0_Terrestrial	1.802842113	7.4
Liolaemus_multimaculatus	Oviparous	Insectivorous	0_Terrestrial	1.737192643	14.1
Liolaemus_neuquensis	Viviparous	Plants	1_Saxicolous	1.764922985	7
Liolaemus_nigromaculatus	Oviparous	Plants	0_Terrestrial	1.828659897	15.4
Liolaemus_nitidus	Oviparous	Plants	1_Saxicolous	1.870637963	16.2
Liolaemus_occipitalis	Oviparous	Plants	0_Terrestrial	1.725748333	19.2
Liolaemus_olongasta	Oviparous	Plants	0_Terrestrial	1.717670503	17.7
Liolaemus_ornatus	Viviparous	Plants	0_Terrestrial	1.777426822	9.4
Liolaemus_pagaburoi	Viviparous	Plants	0_Terrestrial	1.696356389	8.9
Liolaemus_parvus	Viviparous	Insectivorous	1_Saxicolous	1.754577656	19.3
Liolaemus_petrophilus	Viviparous	Insectivorous	1_Saxicolous	1.894648304	10.9
Liolaemus_poecilochromis	Viviparous	Plants	0_Terrestrial	1.802089258	6.9
Liolaemus_polystictus	Viviparous	Plants	1_Saxicolous	1.794975744	5.2
Liolaemus_pseudoanomalus	Oviparous	Insectivorous	1_Saxicolous	1.710117365	17.8
Liolaemus_pseudolemniscatus	Oviparous	Insectivorous	0_Terrestrial	1.662757832	10.1
Liolaemus_punmahuida	Viviparous	Plants	1_Saxicolous	1.935507266	1
Liolaemus_quilmes	Oviparous	Insectivorous	0_Terrestrial	1.757396029	12
Liolaemus_ramirezae	Oviparous	Plants	1_Saxicolous	1.710117365	11.6
Liolaemus_riojanus	Oviparous	Insectivorous	0_Terrestrial	1.718501689	18.5
Liolaemus_rothi	Oviparous	Insectivorous	0_Terrestrial	1.907948522	10
Liolaemus_ruibali	Viviparous	Plants	1_Saxicolous	1.770262738	4.4
Liolaemus_sagei	Oviparous	Insectivorous	1_Saxicolous	1.875061263	10.3
Liolaemus_salinicola	Oviparous	Insectivorous	0_Terrestrial	1.728353782	16.6
Liolaemus_sarmientoi	Viviparous	Plants	1_Saxicolous	1.882182888	6.3
Liolaemus_saxatilis	Oviparous	Insectivorous	1_Saxicolous	1.730216841	15
Liolaemus_scapularis	Oviparous	Insectivorous	0_Terrestrial	1.777426822	17.4
Liolaemus_scorialis	Viviparous	Plants	1_Saxicolous	1.803798408	6
Liolaemus_silvai	Oviparous	Insectivorous	1_Saxicolous	1.78604121	15.6
Liolaemus_sitesi	Oviparous	Plants	1_Saxicolous	1.821906377	9.6
Liolaemus_somuncurae	Viviparous	Insectivorous	0_Terrestrial	1.893928127	7.7
Liolaemus_tari	Viviparous	Insectivorous	1_Saxicolous	1.924279286	3.2
Liolaemus_thermarum	Viviparous	Insectivorous	1_Saxicolous	1.887898488	3.2
Liolaemus_torresi	Viviparous	Insectivorous	0_Terrestrial	1.771954749	12.7
Liolaemus_tregenzai	Viviparous	Plants	1_Saxicolous	1.853759033	4.6
Liolaemus_tristis	Viviparous	Insectivorous	1_Saxicolous	1.862727528	9.3
Liolaemus_uniformis	Viviparous	Plants	1_Saxicolous	1.847572659	1.6
Liolaemus_uptoni	Viviparous	Insectivorous	0_Terrestrial	1.821185883	7.4
Liolaemus_vallecurensis	Viviparous	Plants	1_Saxicolous	1.730782276	5.7
Liolaemus_velosoi	Oviparous	Insectivorous	0_Terrestrial	1.656002321	15.5
Liolaemus_wiegmannii	Oviparous	Insectivorous	0_Terrestrial	1.684845362	16.7
Liolaemus_xanthoviridis	Oviparous	Plants	0_Terrestrial	1.875061263	12.3
Liolaemus_zabalai	Viviparous	Plants	1_Saxicolous	1.908485019	7.6
Liolaemus_zullyae	Viviparous	Insectivorous	1_Saxicolous	1.814913181	6
