# Supplementary material for: Viviparity imparts a macroevolutionary signature of ecological opportunity in the body size of female Liolaemus lizards
Source: Nat Commun. 2024 Jun 11;15:4966. doi: 10.1038/s41467-024-49464-x (PMC11167029; doi:10.1038/s41467-024-49464-x)
Supplement: Supplementary file 5 — Supplementary Code 1 [file 41467_2024_49464_MOESM5_ESM.zip › Supplementary_Code/Data_base_windex.csv]

species	focals	logsvl_females
Liolaemus_abdalai	0	1.660391098
Liolaemus_anomalus	0	1.759667845
Liolaemus_atacamensis	0	1.77815125
Liolaemus_azarai	0	1.687528961
Liolaemus_bibronii	0	1.713322505
Liolaemus_bitaeniatus	0	1.725094521
Liolaemus_boulengeri	0	1.756331767
Liolaemus_canqueli	0	1.865222456
Liolaemus_chacoensis	0	1.667639706
Liolaemus_chehuachekenk	0	1.878234469
Liolaemus_chiliensis	0	1.947727727
Liolaemus_coeruleus	0	1.764922985
Liolaemus_confusus	0	1.677606953
Liolaemus_constanzae	0	1.725911632
Liolaemus_cuyanus	0	1.831869774
Liolaemus_cuyumhue	0	1.742725131
Liolaemus_darwinii	0	1.745855195
Liolaemus_donosobarrosi	0	1.748188027
Liolaemus_espinozai	0	1.742725131
Liolaemus_fitzingerii	0	1.90810954
Liolaemus_fuscus	0	1.64246452
Liolaemus_goetschi	0	1.747489492
Liolaemus_gracilis	0	1.689131197
Liolaemus_koslowskyi	0	1.744136452
Liolaemus_laurenti	0	1.717670503
Liolaemus_lemniscatus	0	1.686636269
Liolaemus_lorenzmuelleri	0	1.857332496
Liolaemus_lutzae	0	1.777426822
Liolaemus_mapuche	0	1.850646235
Liolaemus_martorii	0	1.811172695
Liolaemus_melanops	0	1.856124444
Liolaemus_monticola	0	1.756636108
Liolaemus_morenoi	0	1.839037873
Liolaemus_multimaculatus	0	1.737192643
Liolaemus_nigromaculatus	0	1.828659897
Liolaemus_nitidus	0	1.870637963
Liolaemus_occipitalis	0	1.725748333
Liolaemus_olongasta	0	1.717670503
Liolaemus_pseudoanomalus	0	1.710117365
Liolaemus_pseudolemniscatus	0	1.662757832
Liolaemus_puelche	0	1.86923172
Liolaemus_quilmes	0	1.757396029
Liolaemus_ramirezae	0	1.710117365
Liolaemus_riojanus	0	1.718501689
Liolaemus_robertmertensi	0	1.696356389
Liolaemus_rothi	0	1.907948522
Liolaemus_sagei	0	1.875061263
Liolaemus_salinicola	0	1.728353782
Liolaemus_saxatilis	0	1.730216841
Liolaemus_scapularis	0	1.777426822
Liolaemus_silvai	0	1.78604121
Liolaemus_sitesi	0	1.821906377
Liolaemus_telsen	0	1.767155866
Liolaemus_tenuis	0	1.715251029
Liolaemus_velosoi	0	1.656002321
Liolaemus_wiegmannii	0	1.684845362
Liolaemus_xanthoviridis	0	1.875061263
Liolaemus_abaucan	0	1.728353782
Liolaemus_albiceps	1	1.7930916
Liolaemus_andinus	1	1.806179974
Liolaemus_antonietae	1	1.803457116
Liolaemus_antumalguen	1	1.981818607
Liolaemus_archeforus	1	1.826074803
Liolaemus_audituvelatus	1	1.765668555
Liolaemus_austromendocinus	1	1.939519253
Liolaemus_avilai	1	1.746244872
Liolaemus_baguali	1	1.88834801
Liolaemus_buergeri	1	1.92556991
Liolaemus_burmeisteri	1	1.849726444
Liolaemus_calchaqui	1	1.759667845
Liolaemus_capillitas	1	1.922206277
Liolaemus_carlosgarini	1	1.776919003
Liolaemus_chacabucoense	1	1.740757323
Liolaemus_chungara	1	1.691965103
Liolaemus_crandalli	1	1.905741927
Liolaemus_cristiani	1	1.852479994
Liolaemus_eleodori	1	1.783260233
Liolaemus_elongatus	1	1.880813592
Liolaemus_escarchadosi	1	1.908485019
Liolaemus_fabiani	1	1.765668555
Liolaemus_famatinae	1	1.689308859
Liolaemus_fitzgeraldi	1	1.665487181
Liolaemus_flavipiceus	1	1.904715545
Liolaemus_frassinettii	1	1.852052809
Liolaemus_gallardoi	1	1.868056362
Liolaemus_gununakuna	1	1.929418926
Liolaemus_hatcheri	1	1.801609488
Liolaemus_heliodermis	1	1.913813852
Liolaemus_huacahuasicus	1	1.764400323
Liolaemus_insolitus	1	1.785329835
Liolaemus_irregularis	1	1.854306042
Liolaemus_isabelae	1	1.841797299
Liolaemus_janequeoae	1	1.831869774
Liolaemus_kingii	1	1.856124444
Liolaemus_kolengh	1	1.739888655
Liolaemus_leftrarui	1	1.808548551
Liolaemus_leopardinus	1	1.998259338
Liolaemus_lineomaculatus	1	1.725094521
Liolaemus_lonquimayensis	1	1.837903945
Liolaemus_magellanicus	1	1.733277534
Liolaemus_maldonadae	1	1.824125834
Liolaemus_morandae	1	1.755874856
Liolaemus_multicolor	1	1.802842113
Liolaemus_neuquensis	1	1.764922985
Liolaemus_ornatus	1	1.777426822
Liolaemus_pagaburoi	1	1.696356389
Liolaemus_parvus	1	1.754577656
Liolaemus_paulinae	1	1.602059991
Liolaemus_petrophilus	1	1.894648304
Liolaemus_pictus	1	1.814913181
Liolaemus_poecilochromis	1	1.802089258
Liolaemus_polystictus	1	1.794975744
Liolaemus_punmahuida	1	1.935507266
Liolaemus_ruibali	1	1.770262738
Liolaemus_sarmientoi	1	1.882182888
Liolaemus_scorialis	1	1.803798408
Liolaemus_silvanae	1	1.857332496
Liolaemus_somuncurae	1	1.893928127
Liolaemus_talampaya	1	1.86923172
Liolaemus_tari	1	1.924279286
Liolaemus_thermarum	1	1.887898488
Liolaemus_torresi	1	1.771954749
Liolaemus_tregenzai	1	1.853759033
Liolaemus_tristis	1	1.862727528
Liolaemus_tulkas	1	1.818225894
Liolaemus_ubaghsi	1	1.915399835
Liolaemus_uniformis	1	1.847572659
Liolaemus_uptoni	1	1.821185883
Liolaemus_vallecurensis	1	1.730782276
Liolaemus_zabalai	1	1.908485019
Liolaemus_zullyae	1	1.814913181
Liolaemus_kriegi	1	1.994756945
Liolaemus_lavillai	1	1.737987326
