# Supplementary material for: Viviparity imparts a macroevolutionary signature of ecological opportunity in the body size of female Liolaemus lizards
Source: Nat Commun. 2024 Jun 11;15:4966. doi: 10.1038/s41467-024-49464-x (PMC11167029; doi:10.1038/s41467-024-49464-x)
Supplement: Supplementary file 5 — Supplementary Code 1 [file 41467_2024_49464_MOESM5_ESM.zip › Supplementary_Code/discrete_character_parity.nex]

Begin data;
Dimensions ntax=133 nchar=1;
Format datatype=STANDARD SYMBOLS="01" missing=? gap=-;
Matrix
Liolaemus_abdalai	0
Liolaemus_anomalus	0
Liolaemus_atacamensis	0
Liolaemus_azarai	0
Liolaemus_bibronii	0
Liolaemus_bitaeniatus	0
Liolaemus_boulengeri	0
Liolaemus_canqueli	0
Liolaemus_chacoensis	0
Liolaemus_chehuachekenk	0
Liolaemus_chiliensis	0
Liolaemus_coeruleus	0
Liolaemus_confusus	0
Liolaemus_constanzae	0
Liolaemus_cuyanus	0
Liolaemus_cuyumhue	0
Liolaemus_darwinii	0
Liolaemus_donosobarrosi	0
Liolaemus_espinozai	0
Liolaemus_fitzingerii	0
Liolaemus_fuscus	0
Liolaemus_goetschi	0
Liolaemus_gracilis	0
Liolaemus_koslowskyi	0
Liolaemus_laurenti	0
Liolaemus_lemniscatus	0
Liolaemus_lorenzmuelleri	0
Liolaemus_lutzae	0
Liolaemus_mapuche	0
Liolaemus_martorii	0
Liolaemus_melanops	0
Liolaemus_monticola	0
Liolaemus_morenoi	0
Liolaemus_multimaculatus	0
Liolaemus_nigromaculatus	0
Liolaemus_nitidus	0
Liolaemus_occipitalis	0
Liolaemus_olongasta	0
Liolaemus_pseudoanomalus	0
Liolaemus_pseudolemniscatus	0
Liolaemus_puelche	0
Liolaemus_quilmes	0
Liolaemus_ramirezae	0
Liolaemus_riojanus	0
Liolaemus_robertmertensi	0
Liolaemus_rothi	0
Liolaemus_sagei	0
Liolaemus_salinicola	0
Liolaemus_saxatilis	0
Liolaemus_scapularis	0
Liolaemus_silvai	0
Liolaemus_sitesi	0
Liolaemus_telsen	0
Liolaemus_tenuis	0
Liolaemus_velosoi	0
Liolaemus_wiegmannii	0
Liolaemus_xanthoviridis	0
Liolaemus_abaucan	0
Liolaemus_albiceps	1
Liolaemus_andinus	1
Liolaemus_antonietae	1
Liolaemus_antumalguen	1
Liolaemus_archeforus	1
Liolaemus_audituvelatus	1
Liolaemus_austromendocinus	1
Liolaemus_avilai	1
Liolaemus_baguali	1
Liolaemus_buergeri	1
Liolaemus_burmeisteri	1
Liolaemus_calchaqui	1
Liolaemus_capillitas	1
Liolaemus_carlosgarini	1
Liolaemus_chacabucoense	1
Liolaemus_chungara	1
Liolaemus_crandalli	1
Liolaemus_cristiani	1
Liolaemus_eleodori	1
Liolaemus_elongatus	1
Liolaemus_escarchadosi	1
Liolaemus_fabiani	1
Liolaemus_famatinae	1
Liolaemus_fitzgeraldi	1
Liolaemus_flavipiceus	1
Liolaemus_frassinettii	1
Liolaemus_gallardoi	1
Liolaemus_gununakuna	1
Liolaemus_hatcheri	1
Liolaemus_heliodermis	1
Liolaemus_huacahuasicus	1
Liolaemus_insolitus	1
Liolaemus_irregularis	1
Liolaemus_isabelae	1
Liolaemus_janequeoae	1
Liolaemus_kingii	1
Liolaemus_kolengh	1
Liolaemus_leftrarui	1
Liolaemus_leopardinus	1
Liolaemus_lineomaculatus	1
Liolaemus_lonquimayensis	1
Liolaemus_magellanicus	1
Liolaemus_maldonadae	1
Liolaemus_morandae	1
Liolaemus_multicolor	1
Liolaemus_neuquensis	1
Liolaemus_ornatus	1
Liolaemus_pagaburoi	1
Liolaemus_parvus	1
Liolaemus_paulinae	1
Liolaemus_petrophilus	1
Liolaemus_pictus	1
Liolaemus_poecilochromis	1
Liolaemus_polystictus	1
Liolaemus_punmahuida	1
Liolaemus_ruibali	1
Liolaemus_sarmientoi	1
Liolaemus_scorialis	1
Liolaemus_silvanae	1
Liolaemus_somuncurae	1
Liolaemus_talampaya	1
Liolaemus_tari	1
Liolaemus_thermarum	1
Liolaemus_torresi	1
Liolaemus_tregenzai	1
Liolaemus_tristis	1
Liolaemus_tulkas	1
Liolaemus_ubaghsi	1
Liolaemus_uniformis	1
Liolaemus_uptoni	1
Liolaemus_vallecurensis	1
Liolaemus_zabalai	1
Liolaemus_zullyae	1
Liolaemus_kriegi	1
Liolaemus_lavillai	1
;
END;
