# Supplementary material for: Viviparity imparts a macroevolutionary signature of ecological opportunity in the body size of female Liolaemus lizards
Source: Nat Commun. 2024 Jun 11;15:4966. doi: 10.1038/s41467-024-49464-x (PMC11167029; doi:10.1038/s41467-024-49464-x)
Supplement: Supplementary file 5 — Supplementary Code 1 [file 41467_2024_49464_MOESM5_ESM.zip › Supplementary_Code/Evolutionary_analyses.R]

## Domínguez-Guerrero et al. (2024)
## Viviparity imparts a macroevolutionary signature of ecological opportunity in the body size of female Liolaemus lizards
## Evolutionary analyses May 21, 2024

###############################################################################################################################################
##                                     1. Multiple State-Specific Rates of continuous-character evolution. 
###############################################################################################################################################
#
# #RevBayes: Bayesian inference of rates of evolution under a
#                   state-dependent Brownian-motion model (MuSSCRat)
#
#This script performs a partial implementation of MuSSCRat (May and Moore 2020. Syst. Biol.)
#
# base script author: Michael R. May
# script modified by: Edward D. Burress
#
#################################################################################
T <- readTrees("data/Liolaemus_tree_final_parity.tre")[1]
ntips <- T.ntips()
nbranches <- 2 * ntips - 2
cont <- readContinuousCharacterData("data/continuous_character_svl.nex")
disc <- readDiscreteCharacterData("data/discrete_character_parity.nex")
num_disc_states <- disc.getStateDescriptions().size()

moves    = VectorMoves()
monitors = VectorMonitors()

tree <- T

######################################
#specify the discrete character model#
######################################

#note that the expected number of transitions is USER SPECIFIED

Q <- fnJC(num_disc_states)

tree_length <- tree.treeLength()
expected_num_transitions <- 5
# num  = rate * time
# rate = num / time
expected_rate <- expected_num_transitions / tree_length

lambda ~ dnLoguniform(1e-3, 2)
lambda.setValue(expected_rate)

moves.append( mvScale(lambda, weight=1.0) )

X ~ dnPhyloCTMCDASiteIID(tree, Q, branchRates=lambda, type="Standard", nSites=1)

moves.append( mvCharacterHistory(ctmc=X, qmap_site=Q, graph="node",   proposal="rejection", weight=20.0) )
moves.append( mvCharacterHistory(ctmc=X, qmap_site=Q, graph="branch", proposal="rejection", weight=20.0) )

for(i in 1:nbranches) {
  num_changes[i] := sum(X.numCharacterChanges(i))
}
total_num_changes := sum(num_changes)

########################################################
# Specify the rate model for the continuous characters #
########################################################

#note that the prior on the expected number of rate shifts is USER SPECIFIED

# specify the average rate
beta_root ~ dnLoguniform(1e-3, 1)
moves.append( mvScale(beta_root, weight=1.0) )

# specify the prior on the number of rate shifts
expected_number_of_shifts <- 5
rate_shift_probability    <- expected_number_of_shifts / nbranches

# specify the prior on the magnitude of rate shifts
sd = 0.578
rate_shift_distribution = dnLognormal(-sd^2/2, sd)

# specify the branch-specific rates
for(i in nbranches:1) {
  
  # draw the rate multiplier from a mixture distribution
  branch_rate_multiplier[i] ~ dnReversibleJumpMixture(1, rate_shift_distribution, Probability(1 - rate_shift_probability) )
  
  # compute the rate for the branch
  if ( tree.isRoot( tree.parent(i) ) ) {
    background_rates[i] := beta_root * branch_rate_multiplier[i]
  } else {
    background_rates[i] := background_rates[tree.parent(i)] * branch_rate_multiplier[i]
  }
  
  # keep track of whether the branch has a rate shift
  branch_rate_shift[i] := ifelse( branch_rate_multiplier[i] == 1, 0, 1 )
  
  # use reversible-jump to move between models with and without
  # shifts on the branch
  moves.append( mvRJSwitch(branch_rate_multiplier[i], weight=10) )
  
  # include proposals on the rate mutliplier (when it is not 1)
  moves.append( mvScale(branch_rate_multiplier[i], weight=10) )
  
}

# keep track of the number of rate shifts
num_rate_changes := sum( branch_rate_shift )

###test state dependence#######

concentration <- 1.0
proportional_zeta ~ dnReversibleJumpMixture( simplex(rep(1,num_disc_states)), dnDirichlet( rep(concentration, num_disc_states) ), p=0.5 )
moves.append( mvRJSwitch(proportional_zeta, weight=10.0) )
moves.append( mvBetaSimplex(proportional_zeta, weight=1.0) )
is_state_dependent := ifelse( proportional_zeta == simplex(rep(1,num_disc_states)), 0.0, 1.0)

##############################################################
# compute the state dependent rates and overall branch rates #
##############################################################

# compute the state dependent rates (with mean 1)
zeta := proportional_zeta * num_disc_states

# compute the state-dependent branch rates
for(i in 1:nbranches) {
  state_branch_rate[i] := sum(X.relativeTimeInStates(i,1) * abs(zeta))
}

# compute the overall branch rates (including the background rates)
branch_rates := state_branch_rate * background_rates

###specify BM process##############

Y ~ dnPhyloBrownianREML(tree, branchRates=branch_rates^0.5)

Y.clamp(cont)

#############
# The Model #
#############

mymodel = model(zeta)

### set up the monitors that will output parameter values to file and screen
monitors.append( mnModel(filename="output_musscrat_Liolaemus_parity/relaxed_state_dependent_BM_5_5.log", printgen=10) )
monitors.append( mnScreen(printgen=100, zeta, num_rate_changes, total_num_changes) )

###############################################################################
# add monitors for the state branch rates, background rates, and branch rates #
###############################################################################

monitors.append( mnExtNewick(filename="output_musscrat_Liolaemus_parity/state_branch_rates_5_5.trees", tree, state_branch_rate, printgen=10, isNodeParameter=true))
monitors.append( mnExtNewick(filename="output_musscrat_Liolaemus_parity/branch_rates_5_5.trees", tree, branch_rates, printgen=10, isNodeParameter=true))
monitors.append( mnExtNewick(filename="output_musscrat_Liolaemus_parity/background_rates_5_5.trees", tree, background_rates, printgen=10, isNodeParameter=true))

################
# The Analysis #
################

### workspace mcmc ###
mymcmc = mcmc(mymodel, monitors, moves, nruns=1, combine="mixed")

### run the MCMC ###
mymcmc.burnin(generations=10000, tuningInterval=100)
mymcmc.run(generations=100000)

##################################################################################################
# summarize state branch rates, background rates, and branch rates as maximum a posteriori trees #
##################################################################################################

treetrace=readTreeTrace("output_musscrat_Liolaemus_parity/state_branch_rates_5_5.trees",treetype="clock")
map_tree=mapTree(treetrace,"output_musscrat_Liolaemus_parity/state_branch_rates_tree_5_5.tre")

treetrace=readTreeTrace("output_musscrat_Liolaemus_parity/branch_rates_5_5.trees",treetype="clock")
map_tree=mapTree(treetrace,"output_musscrat_Liolaemus_parity/branch_rates_tree_5_5.tre")

treetrace=readTreeTrace("output_musscrat_Liolaemus_parity/background_rates_5_5.trees",treetype="clock")
map_tree=mapTree(treetrace,"output_musscrat_Liolaemus_parity/background_rates_tree_5_5.tre")

## quit ##
#q()


###############################################################################################################################################
##                                       2. Modeling stabilizing selection under Ornstein-Uhlenbeck models. 
###############################################################################################################################################

setwd("C:/~")
library(OUwie)
library(phytools)
library(qpcR)

## Load tree
Liolaemustree<-read.nexus("Liolaemidae_2022.nex")

## Load trait data
Liolaemus_SVL<-read.csv("Data_base_OUwie.csv", header=1)
rownames(Liolaemus_SVL)<-Liolaemus_SVL$Species

## Drop tips
Liolaemusspecies_SVL<-row.names(Liolaemus_SVL)
pruned_Liolaemus_SVL<-drop.tip(Liolaemustree, setdiff(Liolaemustree$tip.label, Liolaemusspecies_SVL))

## Order data
ordered_Liolaemus_SVL<-Liolaemus_SVL[pruned_Liolaemus_SVL$tip.label,]

## Prep data for OUwie
SVL <- as.matrix(ordered_Liolaemus_SVL)[, "SVL"]
reproduction_SVL <- as.matrix(ordered_Liolaemus_SVL)[, "reproduction"]

## Simulate reproductive mode on the tree
trees_SVL<-make.simmap(pruned_Liolaemus_SVL,reproduction_SVL, model= "ER", nsim=500)
SVL_reproduction <- data.frame(Genus_species = rownames(ordered_Liolaemus_SVL), Reg = reproduction_SVL, X = as.numeric(SVL))
trees_SVL<-lapply(trees_SVL,function(x){ x$node.label<-getStates(x,"nodes"); x })

## Now let's run OUwie under five models (BM1, BMS, OU1, OUM, and OUMV)

## BM1
BM1_SVL<-lapply(trees_SVL,OUwie,data=SVL_reproduction,model="BM1",simmap.tree=TRUE)

## BMS
BMS_SVL<-lapply(trees_SVL,OUwie,data=SVL_reproduction,model="BMS",simmap.tree=TRUE)

## OU1. 
OU1_SVL<-lapply(trees_SVL,OUwie,data=SVL_reproduction,model="OU1",simmap.tree=TRUE)

## OUM 
OUM_SVL<-lapply(trees_SVL,OUwie,data=SVL_reproduction,model="OUM",simmap.tree=TRUE)

## OUMV 
OUMV_SVL<-lapply(trees_SVL,OUwie,data=SVL_reproduction,model="OUMV",simmap.tree=TRUE)

## Isolate the AICc scores for all five models
meanaicc_BM1_SVL<-t(sapply(BM1_SVL,function(x) x$AICc))
meanaicc_BM1_SVL
mean(meanaicc_BM1_SVL)

meanaicc_BMS_SVL<-t(sapply(BMS_SVL,function(x) x$AICc))
meanaicc_BMS_SVL
mean(meanaicc_BMS_SVL)

meanaicc_OU1_SVL<-t(sapply(OU1_SVL,function(x) x$AICc))
meanaicc_OU1_SVL
mean(meanaicc_OU1_SVL)

meanaicc_OUM_SVL<-t(sapply(OUM_SVL,function(x) x$AICc))
meanaicc_OUM_SVL
mean(meanaicc_OUM_SVL)

meanaicc_OUMV_SVL<-t(sapply(OUMV_SVL,function(x) x$AICc))
meanaicc_OUMV_SVL
mean(meanaicc_OUMV_SVL)

## Get AIC weights
z<-c()
akaike.weights(z)

##Now we need to obtain the rate of trait evolution (σ2), the strength of selection (α), and the phenotypic optimum (θ) of the best-fitting model. 

## Rate of trait evolution
rate_OUM_SVL<-t(sapply(OUM_SVL,function(x) x$solution))
rate_OUM_SVL
mean(rate_OUM_SVL[,2])

##Strength of selection
alpha_OUM_SVL<-t(sapply(OUM_SVL,function(x) x$solution))
alpha_OUM_SVL
mean(alpha_OUM_SVL[,1]) 

## Phenotypic optimum
theta_OUM_SVL<-t(sapply(OUM_SVL,function(x) x$theta))
theta_OUM_SVL
mean(theta_OUM_SVL[,1]) ## oviparous theta 
mean(theta_OUM_SVL[,2])### viviparous theta
write.csv(theta_OUM_SVL, file="Theta_SVL_OUM.csv")


###############################################################################################################################################
##                                            3. Strength of Convergent Evolution. 
###############################################################################################################################################

library(phytools)
library(windex)

## Load tree
tree <- read.nexus("Liolaemidae_2022.nex")

## Load trait data
liolaemus <- read.csv("Data_base_windex.csv") 
str(liolaemus)

##Drop tips
rownames(liolaemus)<-liolaemus$species
Species<-row.names(liolaemus)
tree2<-drop.tip(tree, setdiff(tree$tip.label, Species))
tree2

## Order data
liolaemus$species==tree2$tip.label
liolaemus<-liolaemus[match(tree2$tip.label, liolaemus$species), ]
liolaemus$species==tree2$tip.label

## Analysis
windex_analyses<-windex(liolaemus,tree2,traits="logsvl_females",focal=liolaemus[,2], SE=TRUE)
windex_analyses
test_windex<-test.windex(liolaemus,tree2,traits="logsvl_females",focal=liolaemus[,2],SE=TRUE,reps=500, col="gray")
test_windex


###############################################################################################################################################
##                                               4. Phylogenetic Path Analysis. 
###############################################################################################################################################

require(phytools)
require(phylopath)

## Load tree
Liolaemus<-read.nexus(file="Liolaemidae_2022.nex")

## Load trait data
X<-read.csv("Data_base_PPA.csv",row.names=1)

## Drop tips
Liol<- rownames(X)
Liolaemus.cor<- drop.tip (Liolaemus, setdiff(Liolaemus $tip.label, Liol))
Liolaemus.cor

### Model set

m<-define_model_set(Model1=c(SVL~Viviparity,MAT~Viviparity, Saxicolous~MAT, Omnivorous_herbivorous~MAT),
                    Model2=c(SVL~Saxicolous,MAT~Viviparity, Saxicolous~MAT, Omnivorous_herbivorous~MAT),
                    Model3=c(SVL~Omnivorous_herbivorous,MAT~Viviparity, Saxicolous~MAT, Omnivorous_herbivorous~MAT),
                    Model4=c(SVL~MAT,MAT~Viviparity, Saxicolous~MAT, Omnivorous_herbivorous~MAT),
                    Model5=c(SVL~Saxicolous, SVL~Omnivorous_herbivorous,MAT~Viviparity, Saxicolous~MAT, Omnivorous_herbivorous~MAT),
                    Model6=c(SVL~Saxicolous, SVL~MAT,MAT~Viviparity, Saxicolous~MAT, Omnivorous_herbivorous~MAT),
                    Model7=c(SVL~Omnivorous_herbivorous, SVL~MAT, MAT~Viviparity, Saxicolous~MAT, Omnivorous_herbivorous~MAT),
                    Model8=c(SVL~Omnivorous_herbivorous,SVL~Saxicolous, SVL~MAT,MAT~Viviparity, Saxicolous~MAT, Omnivorous_herbivorous~MAT),
                    Model9=c(SVL~Viviparity,SVL~Saxicolous,MAT~Viviparity, Saxicolous~MAT, Omnivorous_herbivorous~MAT),
                    Model10=c(SVL~Viviparity,SVL~Omnivorous_herbivorous,MAT~Viviparity, Saxicolous~MAT, Omnivorous_herbivorous~MAT),
                    Model11=c(SVL~Viviparity, SVL~MAT,MAT~Viviparity, Saxicolous~MAT, Omnivorous_herbivorous~MAT),
                    Model12=c(SVL~Viviparity,SVL~Saxicolous, SVL~Omnivorous_herbivorous,MAT~Viviparity, Saxicolous~MAT, Omnivorous_herbivorous~MAT),
                    Model13=c(SVL~Viviparity,SVL~Saxicolous, SVL~MAT,MAT~Viviparity, Saxicolous~MAT, Omnivorous_herbivorous~MAT),
                    Model14=c(SVL~Viviparity,SVL~Omnivorous_herbivorous,SVL~MAT,MAT~Viviparity, Saxicolous~MAT, Omnivorous_herbivorous~MAT),
                    Model15=c(SVL~Viviparity,SVL~Omnivorous_herbivorous,SVL~MAT,SVL~Saxicolous,MAT~Viviparity, Saxicolous~MAT, Omnivorous_herbivorous~MAT))

plot_model_set(m)

p<-phylo_path(m, data= X, Liolaemus.cor, model='lambda', btol=30)
p
s<-summary(p)
s
write.csv(s, "SVL_results_15models_MAT.csv")
plot(s)
b<-best(p)
plot(b)
b_ci <- best(p, boot = 50)
b_ci
coef_plot(b_ci, error_bar = "ci") + ggplot2::coord_flip()

### average of the best supported models
avg <- average(p)
plot(avg)
coef_plot(avg, error_bar = "ci") + ggplot2::coord_flip()
b_ci <- average(p, boot = 50)
b_ci
coef_plot(b_ci, error_bar = "ci") + ggplot2::coord_flip()


###############################################################################################################################################
##                                            5. Stochastic linear Ornstein-Uhlenbeck models (SLOUCH). 
###############################################################################################################################################

library(slouch)
library(phytools)

## Load tree
tree <- read.nexus("Liolaemidae_2022.nex")

## Load trait data
liolaemus <- read.csv("Data_base_SLOUCH.csv") 
str(liolaemus)

## Drop tips
rownames(liolaemus)<-liolaemus$Species
Species<-row.names(liolaemus)
tree2<-drop.tip(tree, setdiff(tree$tip.label, Species))
tree2

## Order data
liolaemus$Species==tree2$tip.label
liolaemus<-liolaemus[match(tree2$tip.label, liolaemus$Species), ]
liolaemus$Species==tree2$tip.label

## Analysis
plot(x=liolaemus$Predictor, y=liolaemus$Response, ylab="Response", xlab="Predictor")
liolaemus$Species
liolaemus$Response
model3_opt<-slouch.fit(phy=tree2, 
                       species=liolaemus$Species, 
                       response=liolaemus$Response, random.cov = liolaemus$Predictor)
model3_opt

model3_opt$beta_evolutionary$coefficients_bias_corr

model3_opt$beta_primary$coefficients_bias_corr

###############################################################################################################################################
##                                            6. Ancestral state reconstruction. 
###############################################################################################################################################

library(phytools)
library(scico)
library(tidyverse)

##Load tree
tree<-read.nexus(file="Liolaemidae_2022.nex")

## Load trait data
X<-read.csv("Data_base_ASR.csv",row.names=1)
X
SVL<-setNames(X[,1],rownames(X))
SVL

## Drop tips
Species<- rownames(X)
Species
tree.cor<- drop.tip (tree, setdiff(tree$tip.label, Species))

## Ancestral states
fit<-fastAnc(tree.cor, SVL, vars=TRUE, CI=TRUE)
print(fit, printlen = 10)
range(SVL)
obj<-contMap(tree.cor, SVL)
n_cols <- n_distinct(SVL)
contmap_obj_scico <- setMap(obj, scico(n_cols, palette = "bilbao"))
plot(contmap_obj_scico,fsize=c(0.7,1),leg.txt="Body size")
pdf("SuplementaryFigure1.pdf", width=8, height=11.)
plot(contmap_obj_scico, fsize=0.25, lwd=2, invert=TRUE, legend=0.7*max(nodeHeights(tree.cor)))
dev.off()


#################################################################################################################################################
