# Supplementary material for: Viviparity imparts a macroevolutionary signature of ecological opportunity in the body size of female Liolaemus lizards
Source: Nat Commun. 2024 Jun 11;15:4966. doi: 10.1038/s41467-024-49464-x (PMC11167029; doi:10.1038/s41467-024-49464-x)
Supplement: Supplementary file 5 — Supplementary Code 1 [file 41467_2024_49464_MOESM5_ESM.zip › Supplementary_Code/Liolaemidae_2022.nex]

#NEXUS
[R-package APE, Wed Feb 02 11:18:55 2022]
BEGIN TAXA;
	DIMENSIONS NTAX = 253;
	TAXLABELS
		Ctenoblepharys_adspersa
		Liolaemus_abaucan
		Liolaemus_abdalai
		Liolaemus_albiceps
		Liolaemus_alticolor
		Liolaemus_andinus
		Liolaemus_annectens
		Liolaemus_anomalus
		Liolaemus_antumalguen
		Liolaemus_araucaniensis
		Liolaemus_archeforus
		Liolaemus_atacamensis
		Liolaemus_audituvelatus
		Liolaemus_austromendocinus
		Liolaemus_avilai
		Liolaemus_azarai
		Liolaemus_baguali
		Liolaemus_bellii
		Liolaemus_bibronii
		Liolaemus_bibronii_12
		Liolaemus_bibronii_3
		Liolaemus_bibronii_8
		Liolaemus_bibronii_9
		Liolaemus_bitaeniatus
		Liolaemus_boulengeri
		Liolaemus_buergeri
		Liolaemus_burmeisteri
		Liolaemus_calchaqui
		Liolaemus_canqueli
		Liolaemus_capillitas
		Liolaemus_carlosgarini
		Liolaemus_lonquimayensis
		Liolaemus_chacabucoense
		Liolaemus_chacoensis
		Liolaemus_chaltin
		Liolaemus_chavin
		Liolaemus_chehuachekenk
		Liolaemus_chiliensis
		Liolaemus_antonietae
		Liolaemus_chungara
		Liolaemus_coeruleus
		Liolaemus_confusus
		Liolaemus_constanzae
		Liolaemus_crandalli
		Liolaemus_crepuscularis
		Liolaemus_cristiani
		Liolaemus_curicensis
		Liolaemus_curis
		Liolaemus_cuyanus
		Liolaemus_cuyumhue
		Liolaemus_cyanogaster
		Liolaemus_darwinii
		Liolaemus_dicktracyi
		Liolaemus_donosobarrosi
		Liolaemus_dorbignyi
		Liolaemus_eleodori
		Liolaemus_elongatus
		Liolaemus_escarchadosi
		Liolaemus_espinozai
		Liolaemus_etheridgei
		Liolaemus_fabiani
		Liolaemus_famatinae
		Liolaemus_fitzgeraldi
		Liolaemus_fitzingerii
		Liolaemus_flavipiceus
		Liolaemus_frassinettii
		Liolaemus_fuscus
		Liolaemus_gallardoi
		Liolaemus_goetschi
		Liolaemus_gracilis
		Liolaemus_gravenhorstii
		Liolaemus_grosseorum
		Liolaemus_gununakuna
		Liolaemus_hatcheri
		Liolaemus_heliodermis
		Liolaemus_hellmichi
		Liolaemus_hermannunezi
		Liolaemus_huacahuasicus
		Liolaemus_inacayali
		Liolaemus_incaicus
		Liolaemus_insolitus
		Liolaemus_irregularis
		Liolaemus_isabelae
		Liolaemus_janequeoae
		Liolaemus_josei
		Liolaemus_kingii
		Liolaemus_kolengh
		Liolaemus_koslowskyi
		Liolaemus_kriegi
		Liolaemus_laurenti
		Liolaemus_lavillai
		Liolaemus_leftrarui
		Liolaemus_lemniscatus
		Liolaemus_lentus
		Liolaemus_leopardinus
		Liolaemus_lineomaculatus
		Liolaemus_loboi
		Liolaemus_lorenzmuelleri
		Liolaemus_lutzae
		Liolaemus_magellanicus
		Liolaemus_maldonadae
		Liolaemus_mapuche
		Liolaemus_martorii
		Liolaemus_melaniceps
		Liolaemus_melanogaster
		Liolaemus_melanops
		Liolaemus_molinai
		Liolaemus_monticola
		Liolaemus_chillanensis
		Liolaemus_moradoensis
		Liolaemus_morandae
		Liolaemus_morenoi
		Liolaemus_multicolor
		Liolaemus_multimaculatus
		Liolaemus_neuquensis
		Liolaemus_nigromaculatus
		Liolaemus_nigroviridis
		Liolaemus_nitidus
		Liolaemus_occipitalis
		Liolaemus_olongasta
		Liolaemus_orientalis
		Liolaemus_ornatus
		Liolaemus_ortizii
		Liolaemus_pachacutec
		Liolaemus_pagaburoi
		Liolaemus_parvus
		Liolaemus_paulinae
		Liolaemus_petrophilus
		Liolaemus_pictus
		Liolaemus_platei
		Liolaemus_poconchilensis
		Liolaemus_poecilochromis
		Liolaemus_polystictus
		Liolaemus_pseudoanomalus
		Liolaemus_pseudolemniscatus
		Liolaemus_puelche
		Liolaemus_puna
		Liolaemus_punmahuida
		Liolaemus_quilmes
		Liolaemus_ramirezae
		Liolaemus_thermarum
		Liolaemus_riojanus
		Liolaemus_robertmertensi
		Liolaemus_robustus
		Liolaemus_rothi
		Liolaemus_ruibali
		Liolaemus_sagei
		Liolaemus_salinicola
		Liolaemus_sarmientoi
		Liolaemus_saxatilis
		Liolaemus_scapularis
		Liolaemus_schroederi
		Liolaemus_scorialis
		Liolaemus_senguer
		Liolaemus_septentrionalis
		Liolaemus_signifer
		Liolaemus_silvai
		Liolaemus_silvanae
		Liolaemus_sitesi
		Liolaemus_smaug
		Liolaemus_somuncurae
		Liolaemus_sp._MM6
		Liolaemus_sp._MM7
		Liolaemus_sp._MMB
		Liolaemus_sp._MMC
		Liolaemus_sp._MMD
		Liolaemus_stolzmanni
		Liolaemus_tacnae
		Liolaemus_talampaya
		Liolaemus_tari
		Liolaemus_tehuelche
		Liolaemus_telsen
		Liolaemus_tenuis
		Liolaemus_thomasi
		Liolaemus_torresi
		Liolaemus_tregenzai
		Liolaemus_tristis
		Liolaemus_tromen
		Liolaemus_tulkas
		Liolaemus_ubaghsi
		Liolaemus_umbrifer
		Liolaemus_uniformis
		Liolaemus_uptoni
		Liolaemus_uspallatensis
		Liolaemus_valdesianus
		Liolaemus_vallecurensis
		Liolaemus_velosoi
		Liolaemus_villaricensis
		Liolaemus_walkeri
		Liolaemus_wari
		Liolaemus_wiegmannii
		Liolaemus_williamsi
		Liolaemus_xanthoviridis
		Liolaemus_yanalcu
		Liolaemus_zabalai
		Liolaemus_zapallarensis
		Liolaemus_zullyae
		Phymaturus_aguedae
		Phymaturus_antofagastensis
		Phymaturus_bibronii
		Phymaturus_calcogaster
		Phymaturus_ceii
		Phymaturus_cf._palluma
		Phymaturus_maulense
		Phymaturus_delheyi
		Phymaturus_denotatus
		Phymaturus_dorsimaculatus
		Phymaturus_etheridgei
		Phymaturus_extrilidus
		Phymaturus_felixi
		Phymaturus_indistinctus
		Phymaturus_laurenti
		Phymaturus_mallimaccii
		Phymaturus_manuelae
		Phymaturus_nevadoi
		Phymaturus_palluma
		Phymaturus_patagonicus
		Phymaturus_payuniae
		Phymaturus_punae
		Phymaturus_querque
		Phymaturus_roigorum
		Phymaturus_sitesi
		Phymaturus_somuncurensis
		Phymaturus_sp._1
		Phymaturus_sp._10
		Phymaturus_sp._11
		Phymaturus_sp._12
		Phymaturus_rahuensis
		Phymaturus_sp._14
		Phymaturus_sp._15
		Phymaturus_sp._16
		Phymaturus_sp._17
		Phymaturus_sp._18
		Phymaturus_sp._19
		Phymaturus_sp._2
		Phymaturus_sp._20
		Phymaturus_sp._21
		Phymaturus_sp._22
		Phymaturus_sp._3
		Phymaturus_sp._4
		Phymaturus_sp._5
		Phymaturus_sp._6
		Phymaturus_timi
		Phymaturus_sp._8
		Phymaturus_sp._9
		Phymaturus_spurcus
		Phymaturus_tenebrosus
		Phymaturus_tromen
		Phymaturus_verdugo
		Phymaturus_videlai
		Phymaturus_vociferator
		Phymaturus_williamsi
		Phymaturus_zapalensis
	;
END;
BEGIN TREES;
	TRANSLATE
		1	Ctenoblepharys_adspersa,
		2	Liolaemus_abaucan,
		3	Liolaemus_abdalai,
		4	Liolaemus_albiceps,
		5	Liolaemus_alticolor,
		6	Liolaemus_andinus,
		7	Liolaemus_annectens,
		8	Liolaemus_anomalus,
		9	Liolaemus_antumalguen,
		10	Liolaemus_araucaniensis,
		11	Liolaemus_archeforus,
		12	Liolaemus_atacamensis,
		13	Liolaemus_audituvelatus,
		14	Liolaemus_austromendocinus,
		15	Liolaemus_avilai,
		16	Liolaemus_azarai,
		17	Liolaemus_baguali,
		18	Liolaemus_bellii,
		19	Liolaemus_bibronii,
		20	Liolaemus_bibronii_12,
		21	Liolaemus_bibronii_3,
		22	Liolaemus_bibronii_8,
		23	Liolaemus_bibronii_9,
		24	Liolaemus_bitaeniatus,
		25	Liolaemus_boulengeri,
		26	Liolaemus_buergeri,
		27	Liolaemus_burmeisteri,
		28	Liolaemus_calchaqui,
		29	Liolaemus_canqueli,
		30	Liolaemus_capillitas,
		31	Liolaemus_carlosgarini,
		32	Liolaemus_lonquimayensis,
		33	Liolaemus_chacabucoense,
		34	Liolaemus_chacoensis,
		35	Liolaemus_chaltin,
		36	Liolaemus_chavin,
		37	Liolaemus_chehuachekenk,
		38	Liolaemus_chiliensis,
		39	Liolaemus_antonietae,
		40	Liolaemus_chungara,
		41	Liolaemus_coeruleus,
		42	Liolaemus_confusus,
		43	Liolaemus_constanzae,
		44	Liolaemus_crandalli,
		45	Liolaemus_crepuscularis,
		46	Liolaemus_cristiani,
		47	Liolaemus_curicensis,
		48	Liolaemus_curis,
		49	Liolaemus_cuyanus,
		50	Liolaemus_cuyumhue,
		51	Liolaemus_cyanogaster,
		52	Liolaemus_darwinii,
		53	Liolaemus_dicktracyi,
		54	Liolaemus_donosobarrosi,
		55	Liolaemus_dorbignyi,
		56	Liolaemus_eleodori,
		57	Liolaemus_elongatus,
		58	Liolaemus_escarchadosi,
		59	Liolaemus_espinozai,
		60	Liolaemus_etheridgei,
		61	Liolaemus_fabiani,
		62	Liolaemus_famatinae,
		63	Liolaemus_fitzgeraldi,
		64	Liolaemus_fitzingerii,
		65	Liolaemus_flavipiceus,
		66	Liolaemus_frassinettii,
		67	Liolaemus_fuscus,
		68	Liolaemus_gallardoi,
		69	Liolaemus_goetschi,
		70	Liolaemus_gracilis,
		71	Liolaemus_gravenhorstii,
		72	Liolaemus_grosseorum,
		73	Liolaemus_gununakuna,
		74	Liolaemus_hatcheri,
		75	Liolaemus_heliodermis,
		76	Liolaemus_hellmichi,
		77	Liolaemus_hermannunezi,
		78	Liolaemus_huacahuasicus,
		79	Liolaemus_inacayali,
		80	Liolaemus_incaicus,
		81	Liolaemus_insolitus,
		82	Liolaemus_irregularis,
		83	Liolaemus_isabelae,
		84	Liolaemus_janequeoae,
		85	Liolaemus_josei,
		86	Liolaemus_kingii,
		87	Liolaemus_kolengh,
		88	Liolaemus_koslowskyi,
		89	Liolaemus_kriegi,
		90	Liolaemus_laurenti,
		91	Liolaemus_lavillai,
		92	Liolaemus_leftrarui,
		93	Liolaemus_lemniscatus,
		94	Liolaemus_lentus,
		95	Liolaemus_leopardinus,
		96	Liolaemus_lineomaculatus,
		97	Liolaemus_loboi,
		98	Liolaemus_lorenzmuelleri,
		99	Liolaemus_lutzae,
		100	Liolaemus_magellanicus,
		101	Liolaemus_maldonadae,
		102	Liolaemus_mapuche,
		103	Liolaemus_martorii,
		104	Liolaemus_melaniceps,
		105	Liolaemus_melanogaster,
		106	Liolaemus_melanops,
		107	Liolaemus_molinai,
		108	Liolaemus_monticola,
		109	Liolaemus_chillanensis,
		110	Liolaemus_moradoensis,
		111	Liolaemus_morandae,
		112	Liolaemus_morenoi,
		113	Liolaemus_multicolor,
		114	Liolaemus_multimaculatus,
		115	Liolaemus_neuquensis,
		116	Liolaemus_nigromaculatus,
		117	Liolaemus_nigroviridis,
		118	Liolaemus_nitidus,
		119	Liolaemus_occipitalis,
		120	Liolaemus_olongasta,
		121	Liolaemus_orientalis,
		122	Liolaemus_ornatus,
		123	Liolaemus_ortizii,
		124	Liolaemus_pachacutec,
		125	Liolaemus_pagaburoi,
		126	Liolaemus_parvus,
		127	Liolaemus_paulinae,
		128	Liolaemus_petrophilus,
		129	Liolaemus_pictus,
		130	Liolaemus_platei,
		131	Liolaemus_poconchilensis,
		132	Liolaemus_poecilochromis,
		133	Liolaemus_polystictus,
		134	Liolaemus_pseudoanomalus,
		135	Liolaemus_pseudolemniscatus,
		136	Liolaemus_puelche,
		137	Liolaemus_puna,
		138	Liolaemus_punmahuida,
		139	Liolaemus_quilmes,
		140	Liolaemus_ramirezae,
		141	Liolaemus_thermarum,
		142	Liolaemus_riojanus,
		143	Liolaemus_robertmertensi,
		144	Liolaemus_robustus,
		145	Liolaemus_rothi,
		146	Liolaemus_ruibali,
		147	Liolaemus_sagei,
		148	Liolaemus_salinicola,
		149	Liolaemus_sarmientoi,
		150	Liolaemus_saxatilis,
		151	Liolaemus_scapularis,
		152	Liolaemus_schroederi,
		153	Liolaemus_scorialis,
		154	Liolaemus_senguer,
		155	Liolaemus_septentrionalis,
		156	Liolaemus_signifer,
		157	Liolaemus_silvai,
		158	Liolaemus_silvanae,
		159	Liolaemus_sitesi,
		160	Liolaemus_smaug,
		161	Liolaemus_somuncurae,
		162	Liolaemus_sp._MM6,
		163	Liolaemus_sp._MM7,
		164	Liolaemus_sp._MMB,
		165	Liolaemus_sp._MMC,
		166	Liolaemus_sp._MMD,
		167	Liolaemus_stolzmanni,
		168	Liolaemus_tacnae,
		169	Liolaemus_talampaya,
		170	Liolaemus_tari,
		171	Liolaemus_tehuelche,
		172	Liolaemus_telsen,
		173	Liolaemus_tenuis,
		174	Liolaemus_thomasi,
		175	Liolaemus_torresi,
		176	Liolaemus_tregenzai,
		177	Liolaemus_tristis,
		178	Liolaemus_tromen,
		179	Liolaemus_tulkas,
		180	Liolaemus_ubaghsi,
		181	Liolaemus_umbrifer,
		182	Liolaemus_uniformis,
		183	Liolaemus_uptoni,
		184	Liolaemus_uspallatensis,
		185	Liolaemus_valdesianus,
		186	Liolaemus_vallecurensis,
		187	Liolaemus_velosoi,
		188	Liolaemus_villaricensis,
		189	Liolaemus_walkeri,
		190	Liolaemus_wari,
		191	Liolaemus_wiegmannii,
		192	Liolaemus_williamsi,
		193	Liolaemus_xanthoviridis,
		194	Liolaemus_yanalcu,
		195	Liolaemus_zabalai,
		196	Liolaemus_zapallarensis,
		197	Liolaemus_zullyae,
		198	Phymaturus_aguedae,
		199	Phymaturus_antofagastensis,
		200	Phymaturus_bibronii,
		201	Phymaturus_calcogaster,
		202	Phymaturus_ceii,
		203	Phymaturus_cf._palluma,
		204	Phymaturus_maulense,
		205	Phymaturus_delheyi,
		206	Phymaturus_denotatus,
		207	Phymaturus_dorsimaculatus,
		208	Phymaturus_etheridgei,
		209	Phymaturus_extrilidus,
		210	Phymaturus_felixi,
		211	Phymaturus_indistinctus,
		212	Phymaturus_laurenti,
		213	Phymaturus_mallimaccii,
		214	Phymaturus_manuelae,
		215	Phymaturus_nevadoi,
		216	Phymaturus_palluma,
		217	Phymaturus_patagonicus,
		218	Phymaturus_payuniae,
		219	Phymaturus_punae,
		220	Phymaturus_querque,
		221	Phymaturus_roigorum,
		222	Phymaturus_sitesi,
		223	Phymaturus_somuncurensis,
		224	Phymaturus_sp._1,
		225	Phymaturus_sp._10,
		226	Phymaturus_sp._11,
		227	Phymaturus_sp._12,
		228	Phymaturus_rahuensis,
		229	Phymaturus_sp._14,
		230	Phymaturus_sp._15,
		231	Phymaturus_sp._16,
		232	Phymaturus_sp._17,
		233	Phymaturus_sp._18,
		234	Phymaturus_sp._19,
		235	Phymaturus_sp._2,
		236	Phymaturus_sp._20,
		237	Phymaturus_sp._21,
		238	Phymaturus_sp._22,
		239	Phymaturus_sp._3,
		240	Phymaturus_sp._4,
		241	Phymaturus_sp._5,
		242	Phymaturus_sp._6,
		243	Phymaturus_timi,
		244	Phymaturus_sp._8,
		245	Phymaturus_sp._9,
		246	Phymaturus_spurcus,
		247	Phymaturus_tenebrosus,
		248	Phymaturus_tromen,
		249	Phymaturus_verdugo,
		250	Phymaturus_videlai,
		251	Phymaturus_vociferator,
		252	Phymaturus_williamsi,
		253	Phymaturus_zapalensis
	;
	TREE * UNTITLED = [&R] (1:43.71502474,(((((((((((2:6.855025207,88:6.855025207):0.5671543438,((((((4:0.6742405857,82:0.6742405857):2.335099437,122:3.009340022):0.7586754132,(28:3.252300972,45:3.252300972):0.5157144635):0.5193450808,91:4.287360516):1.849283917,(59:1.035714827,139:1.035714827):5.100929606):0.3585677284,184:6.495212161):0.9269673891):1.078556033,(34:6.28634669,(((52:1.297438256,90:1.…
END;
