# Supplementary material for: Viviparity imparts a macroevolutionary signature of ecological opportunity in the body size of female Liolaemus lizards
Source: Nat Commun. 2024 Jun 11;15:4966. doi: 10.1038/s41467-024-49464-x (PMC11167029; doi:10.1038/s41467-024-49464-x)
Supplement: Supplementary file 5 — Supplementary Code 1 [file 41467_2024_49464_MOESM5_ESM.zip › Supplementary_Code/Liolaemus_tree_final_parity.tre]

(((((((((Liolaemus_abaucan:6.855025207,Liolaemus_koslowskyi:6.855025207):0.5671543438,(((((Liolaemus_albiceps:0.6742405857,Liolaemus_irregularis:0.6742405857):2.335099437,Liolaemus_ornatus:3.009340022):0.7586754132,Liolaemus_calchaqui:3.768015436):0.5193450808,Liolaemus_lavillai:4.287360516):1.849283917,(Liolaemus_espinozai:1.035714827,Liolaemus_quilmes:1.035714827):5.100929606):1.285535118):1.078556033,(Liolaemus_chacoensis:6.28634669,((Liolaemus_darwinii:1.297438256,Liolaemus_laurenti:1.297438256):3.422971258,Liolaemus_olongasta:4.720409514):1.565937176):2.214388893):3.702343307,(((Liolaemus_boulengeri:4.130076972,(Liolaemus_telsen:2.975572834,Liolaemus_sagei:2.975572833):1.154504138):2.619879484,Liolaemus_rothi:6.749956456):2.357730415,Liolaemus_sitesi:9.107686871):3.095392019):0.6252976131,((((Liolaemus_canqueli:1.604011847,(Liolaemus_melanops:1.230875101,Liolaemus_morenoi:1.230875101):0.3731367459):0.3999590444,(Liolaemus_goetschi:1.072842041,Liolaemus_martorii:1.072842041):0.9311288501):1.679609719,(Liolaemus_chehuachekenk:2.189865944,(Liolaemus_fitzingerii:0.9278233313,Liolaemus_xanthoviridis:0.9278233313):1.262042613):1.493714666):3.089363778,(Liolaemus_cuyanus:5.438215958,((Liolaemus_donosobarrosi:2.359041349,Liolaemus_mapuche:2.359041349):1.702799078,Liolaemus_puelche:4.061840427):1.376375531):1.334728431):6.055432115):0.7420424464,((Liolaemus_anomalus:1.467318358,Liolaemus_pseudoanomalus:1.467318358):10.04024865,((((Liolaemus_azarai:3.490740333,Liolaemus_wiegmannii:3.490740333):3.051496916,Liolaemus_scapularis:6.542237249):1.040318248,((Liolaemus_cuyumhue:2.111212054,(Liolaemus_multimaculatus:0.5410256071,Liolaemus_riojanus:0.5410256071):1.570186447):4.514426959,Liolaemus_salinicola:6.625639013):0.956916484):2.179505377,(Liolaemus_lutzae:5.834718567,Liolaemus_occipitalis:5.834718567):3.927342308):1.745506136):2.062851939):1.440035511,(((((Liolaemus_andinus:2.009838972,Liolaemus_poecilochromis:2.009838972):2.55478346,Liolaemus_multicolor:4.564622431):2.375234666,(Liolaemus_insolitus:5.875921365,Liolaemus_torresi:5.875921365):1.063935733):0.5970622274,(Liolaemus_huacahuasicus:4.177159921,Liolaemus_polystictus:4.177159921):3.359759404):1.263054766,((((Liolaemus_audituvelatus:2.144281622,Liolaemus_fabiani:2.144281622):0.2601752866,(Liolaemus_eleodori:0.5134882806,Liolaemus_vallecurensis:0.5134882806):1.890968628):2.373509099,Liolaemus_ruibali:4.777966008):0.945565876,Liolaemus_famatinae:5.723531884):3.076442207):6.21048037):4.622315264,(((((((((Liolaemus_archeforus:1.072061686,Liolaemus_chacabucoense:1.072061686):0.1096696549,Liolaemus_tristis:1.181731341):0.330467256,Liolaemus_zullyae:1.512198597):0.820133127,(Liolaemus_gallardoi:1.650484629,Liolaemus_sarmientoi:1.650484629):0.6818470946):0.7652477901,(Liolaemus_baguali:1.357398624,(Liolaemus_escarchadosi:0.733942809,Liolaemus_tari:0.733942809):0.623455815):1.74018089):1.220462423,Liolaemus_kingii:4.318041937):1.682087013,(Liolaemus_somuncurae:3.894095877,Liolaemus_uptoni:3.894095877):2.106033074):2.48956215,Liolaemus_magellanicus:8.4896911):2.911601682,((((Liolaemus_avilai:1.843404521,Liolaemus_morandae:1.843404521):1.656231269,Liolaemus_lineomaculatus:3.499635789):2.521185668,(Liolaemus_kolengh:1.469336677,Liolaemus_silvanae:1.469336677):4.551484781):2.452175519,Liolaemus_hatcheri:8.472996977):2.928295806):8.231476942):5.481340812,((((((Liolaemus_abdalai:4.241936968,Liolaemus_bibronii:4.241936967):5.664291989,((Liolaemus_chungara:6.549224549,(Liolaemus_bitaeniatus:4.293428368,Liolaemus_pagaburoi:4.293428369):2.25579618):1.384080336,(((Liolaemus_gracilis:0.3118064206,Liolaemus_saxatilis:0.3118064206):5.273788646,Liolaemus_robertmertensi:5.585595067):1.041943674,Liolaemus_ramirezae:6.627538741):1.305766144):1.972924071):2.554418876,Liolaemus_leftrarui:12.46064783):1.140015999,(((Liolaemus_pictus:6.714678017,(Liolaemus_cristiani:2.456317996,Liolaemus_thermarum:2.456317996):4.258360022):1.011855422,(Liolaemus_fitzgeraldi:6.801355741,Liolaemus_chiliensis:6.801355741):0.9251776984):3.9861517,(Liolaemus_coeruleus:0.6097337434,Liolaemus_neuquensis:0.6097337434):11.1029514):1.887978691):4.177031138,((((((((Liolaemus_antumalguen:1.646562051,Liolaemus_antonietae:1.64656205):0.4574798348,(Liolaemus_carlosgarini:1.162059715,Liolaemus_scorialis:1.162059715):0.94198217):0.5538571286,Liolaemus_crandalli:2.657899013):0.4719049219,((Liolaemus_lonquimayensis:1.053692587,Liolaemus_elongatus:1.053692587):1.266025691,Liolaemus_janequeoae:2.319718277):0.8100856579):0.7615515428,Liolaemus_burmeisteri:3.891355478):1.74356222,(((Liolaemus_buergeri:1.972937633,(Liolaemus_kriegi:1.83024534,Liolaemus_zabalai:1.83024534):0.1426922925):0.4900607484,Liolaemus_tregenzai:2.462998381):1.396012975,(Liolaemus_frassinettii:2.04299446,(Liolaemus_leopardinus:0.3997228446,Liolaemus_ubaghsi:0.3997228446):1.643271616):1.816016897):1.775906341):4.00031162,((((Liolaemus_austromendocinus:3.767790342,Liolaemus_parvus:3.767790342):2.227975135,Liolaemus_gununakuna:5.995765477):1.770266532,((Liolaemus_capillitas:1.636915605,Liolaemus_heliodermis:1.636915605):2.94103818,(Liolaemus_talampaya:2.453780767,Liolaemus_tulkas:2.453780767):2.124173018):3.188078224):0.5226786238,Liolaemus_petrophilus:8.288710632):1.346518685):3.436238885,(Liolaemus_flavipiceus:1.832325728,Liolaemus_punmahuida:1.832325728):11.23914247):4.706226767):3.809462966,(((((Liolaemus_atacamensis:3.177193139,Liolaemus_nigromaculatus:3.177193139):3.082111318,Liolaemus_silvai:6.259304457):8.523209945,((((Liolaemus_constanzae:1.000012245,Liolaemus_isabelae:1.000012245):2.730787404,Liolaemus_paulinae:3.730799649):3.675502515,((Liolaemus_velosoi:6.1662062,Liolaemus_lorenzmuelleri:6.166206199):0.412163654,Liolaemus_maldonadae:6.578369853):0.827932311):5.734199466,Liolaemus_pseudolemniscatus:13.14050163):1.642012771):2.821033395,(((Liolaemus_confusus:7.096311664,(Liolaemus_monticola:4.646919852,Liolaemus_nitidus:4.646919852):2.449391813):4.933316969,(Liolaemus_fuscus:9.388931211,Liolaemus_uniformis:9.388931211):2.640697422):2.818653718,Liolaemus_lemniscatus:14.84828235):2.755265445):1.048069416,Liolaemus_tenuis:18.65161721):2.935540721):3.526952602);
