# Supplementary material for: Viviparity imparts a macroevolutionary signature of ecological opportunity in the body size of female Liolaemus lizards
Source: Nat Commun. 2024 Jun 11;15:4966. doi: 10.1038/s41467-024-49464-x (PMC11167029; doi:10.1038/s41467-024-49464-x)
Supplement: Supplementary file 5 — Supplementary Code 1 [file 41467_2024_49464_MOESM5_ESM.zip › Supplementary_Code/README.txt]

To run the evolutionary analyses, please follow the next steps:

1. Install RavBayes ver. 1.2.1 (https://revbayes.github.io/download), and RStudio ver. 4.1.1 (https://posit.co/download/rstudio-desktop/). The installing time on a normal desktop computer of each software should be between 10-30 minutes.

2. Install the next packages in RStudio
install.packages("OUwie")
install.packages("phytools")
install.packages("qpcR")
install.packages("windex")
install.packages("phylopath")
install.packages("slouch")
install.packages("scico")
install.packages("tidyverse")

3. Run the code included in the "Evolutionary_analyses" file and use the specific databases for each analysis. For the MUSSCRat analysis you need to open RevBayes, and for the other analyses you need to open RStudio. On a normal desktop computer, the expected run time for the MuSSCRat and OUwie analyses is 4h each, and for the other analyses is less than 10 minutes each.
