# Supplementary material for: Viviparity imparts a macroevolutionary signature of ecological opportunity in the body size of female Liolaemus lizards
Source: Nat Commun. 2024 Jun 11;15:4966. doi: 10.1038/s41467-024-49464-x (PMC11167029; doi:10.1038/s41467-024-49464-x)
Supplement: Supplementary file 7 — Source Data [file 41467_2024_49464_MOESM7_ESM.xlsx]

## Sheet: Fig 1
Parity_mode	Parity_mode_raw_theta (log10SVL)	Parity_mode_theta (SVL mm)	Substrate_use	Substrate_use_raw_theta (log10SVL)	Substrate_use_theta (SVL mm)
Viviparous	1.81155	64.7969	Saxicolous	1.82055	66.1531
Viviparous	1.8274	67.2042	Saxicolous	1.81826	65.8047
Viviparous	1.8233	66.5733	Saxicolous	1.84389	69.8061
Viviparous	1.81817	65.7923	Saxicolous	1.8234	66.5879
Viviparous	1.82963	67.5507	Saxicolous	1.83159	67.8557
Viviparous	1.83133	67.8155	Saxicolous	1.84675	70.2675
Viviparous	1.81535	65.3657	Saxicolous	1.81694	65.6058
Viviparous	1.82352	66.6063	Saxicolous	1.8292	67.4837
Viviparous	1.82373	66.6397	Saxicolous	1.83375	68.1949
Viviparous	1.80962	64.5083	Saxicolous	1.83558	68.4833
Viviparous	1.83813	68.8858	Saxicolous	1.81432	65.2115
Viviparous	1.83085	67.7411	Saxicolous	1.81466	65.2617
Viviparous	1.81961	66.0105	Saxicolous	1.82558	66.9232
Viviparous	1.82394	66.672	Saxicolous	1.82066	66.1695
Viviparous	1.81914	65.9385	Saxicolous	1.80819	64.297
Viviparous	1.82008	66.0809	Saxicolous	1.82475	66.7961
Viviparous	1.8195	65.9931	Saxicolous	1.80111	63.2578
Viviparous	1.81004	64.5716	Saxicolous	1.80234	63.4373
Viviparous	1.81754	65.6962	Saxicolous	1.83865	68.9688
Viviparous	1.8207	66.1757	Saxicolous	1.82748	67.2164
Viviparous	1.82444	66.7486	Saxicolous	1.79744	62.7253
Viviparous	1.82418	66.7085	Saxicolous	1.83259	68.0123
Viviparous	1.82466	66.7824	Saxicolous	1.81985	66.0463
Viviparous	1.8292	67.4846	Saxicolous	1.8199	66.054
Viviparous	1.81964	66.0147	Saxicolous	1.80862	64.361
Viviparous	1.82618	67.0167	Saxicolous	1.8401	69.1994
Viviparous	1.80578	63.9409	Saxicolous	1.79787	62.7864
Viviparous	1.81735	65.668	Saxicolous	1.82743	67.2088
Viviparous	1.80752	64.1974	Saxicolous	1.82282	66.4991
Viviparous	1.82777	67.2619	Saxicolous	1.80511	63.8428
Viviparous	1.81978	66.0363	Saxicolous	1.8272	67.1733
Viviparous	1.83418	68.2619	Saxicolous	1.83072	67.7202
Viviparous	1.81957	66.0043	Saxicolous	1.82528	66.8769
Viviparous	1.81665	65.5619	Saxicolous	1.80948	64.4882
Viviparous	1.81808	65.7777	Saxicolous	1.80163	63.3332
Viviparous	1.82238	66.4328	Saxicolous	1.82178	66.3412
Viviparous	1.8183	65.8109	Saxicolous	1.84193	69.4906
Viviparous	1.81785	65.7437	Saxicolous	1.83492	68.3785
Viviparous	1.81491	65.2991	Saxicolous	1.81665	65.5613
Viviparous	1.81506	65.3225	Saxicolous	1.8188	65.8877
Viviparous	1.82016	66.093	Saxicolous	1.82968	67.5588
Viviparous	1.82457	66.7687	Saxicolous	1.81442	65.2252
Viviparous	1.82255	66.4577	Saxicolous	1.82783	67.2711
Viviparous	1.82639	67.0494	Saxicolous	1.81893	65.9067
Viviparous	1.81142	64.7774	Saxicolous	1.85236	71.1811
Viviparous	1.83609	68.5625	Saxicolous	1.80183	63.3622
Viviparous	1.82569	66.9402	Saxicolous	1.80023	63.1288
Viviparous	1.82633	67.0399	Saxicolous	1.81812	65.7841
Viviparous	1.82166	66.3226	Saxicolous	1.81296	65.0064
Viviparous	1.81927	65.9577	Saxicolous	1.80382	63.6536
Viviparous	1.81829	65.8092	Saxicolous	1.85052	70.8801
Viviparous	1.81481	65.2842	Saxicolous	1.82946	67.5242
Viviparous	1.8253	66.8805	Saxicolous	1.82489	66.8175
Viviparous	1.81188	64.846	Saxicolous	1.81731	65.662
Viviparous	1.81793	65.7559	Saxicolous	1.84066	69.2882
Viviparous	1.82076	66.1856	Saxicolous	1.82008	66.0821
Viviparous	1.82588	66.9706	Saxicolous	1.81797	65.7607
Viviparous	1.82565	66.9348	Saxicolous	1.83537	68.4493
Viviparous	1.81625	65.501	Saxicolous	1.80631	64.0196
Viviparous	1.82574	66.9487	Saxicolous	1.81003	64.5698
Viviparous	1.83105	67.7716	Saxicolous	1.80208	63.3982
Viviparous	1.8073	64.1657	Saxicolous	1.81198	64.8597
Viviparous	1.81523	65.3477	Saxicolous	1.83376	68.1956
Viviparous	1.80976	64.5296	Saxicolous	1.8139	65.1475
Viviparous	1.8181	65.7817	Saxicolous	1.81277	64.9781
Viviparous	1.81926	65.9573	Saxicolous	1.80448	63.7502
Viviparous	1.80999	64.564	Saxicolous	1.83828	68.9104
Viviparous	1.82374	66.6413	Saxicolous	1.8478	70.4366
Viviparous	1.82315	66.5501	Saxicolous	1.8402	69.2153
Viviparous	1.82945	67.5228	Saxicolous	1.8349	68.3753
Viviparous	1.82021	66.1009	Saxicolous	1.81878	65.8844
Viviparous	1.82742	67.2078	Saxicolous	1.82198	66.3716
Viviparous	1.82891	67.4384	Saxicolous	1.80213	63.4053
Viviparous	1.81821	65.797	Saxicolous	1.80452	63.7551
Viviparous	1.81997	66.0653	Saxicolous	1.82077	66.187
Viviparous	1.82283	66.5015	Saxicolous	1.84173	69.4587
Viviparous	1.81767	65.7164	Saxicolous	1.81825	65.8032
Viviparous	1.81606	65.4726	Saxicolous	1.81914	65.939
Viviparous	1.83039	67.6684	Saxicolous	1.82001	66.0709
Viviparous	1.8213	66.2672	Saxicolous	1.79526	62.4105
Viviparous	1.82619	67.018	Saxicolous	1.79609	62.53
Viviparous	1.80986	64.5453	Saxicolous	1.82455	66.7654
Viviparous	1.82863	67.3957	Saxicolous	1.81653	65.5441
Viviparous	1.82804	67.3042	Saxicolous	1.8155	65.3879
Viviparous	1.82056	66.1541	Saxicolous	1.83431	68.2832
Viviparous	1.82079	66.1892	Saxicolous	1.81065	64.6624
Viviparous	1.81114	64.7346	Saxicolous	1.82105	66.2295
Viviparous	1.81619	65.4927	Saxicolous	1.8296	67.5457
Viviparous	1.81436	65.2166	Saxicolous	1.81284	64.9888
Viviparous	1.8044	63.7377	Saxicolous	1.81016	64.5892
Viviparous	1.81751	65.6909	Saxicolous	1.81103	64.7189
Viviparous	1.81478	65.2796	Saxicolous	1.81229	64.9064
Viviparous	1.82355	66.6114	Saxicolous	1.84935	70.6889
Viviparous	1.8237	66.6354	Saxicolous	1.86166	72.7209
Viviparous	1.82561	66.9288	Saxicolous	1.8067	64.0765
Viviparous	1.81861	65.8583	Saxicolous	1.85236	71.1807
Viviparous	1.81952	65.9969	Saxicolous	1.80775	64.2315
Viviparous	1.82346	66.5971	Saxicolous	1.81715	65.637
Viviparous	1.82846	67.3686	Saxicolous	1.8132	65.0423
Viviparous	1.82333	66.5773	Saxicolous	1.81916	65.9414
Viviparous	1.81969	66.0225	Saxicolous	1.83273	68.034
Viviparous	1.81627	65.5044	Saxicolous	1.83303	68.0812
Viviparous	1.83859	68.9591	Saxicolous	1.81496	65.3072
Viviparous	1.82009	66.0831	Saxicolous	1.83163	67.8631
Viviparous	1.80991	64.5528	Saxicolous	1.83272	68.0336
Viviparous	1.82445	66.7505	Saxicolous	1.81531	65.3594
Viviparous	1.81367	65.1136	Saxicolous	1.83812	68.884
Viviparous	1.82273	66.4866	Saxicolous	1.80724	64.1567
Viviparous	1.82909	67.467	Saxicolous	1.81868	65.8695
Viviparous	1.82368	66.6318	Saxicolous	1.81236	64.918
Viviparous	1.81963	66.0138	Saxicolous	1.83007	67.6189
Viviparous	1.81891	65.9037	Saxicolous	1.81134	64.7644
Viviparous	1.82503	66.8393	Saxicolous	1.8244	66.7421
Viviparous	1.8193	65.9631	Saxicolous	1.84076	69.3045
Viviparous	1.81304	65.0195	Saxicolous	1.82979	67.5762
Viviparous	1.81203	64.8682	Saxicolous	1.81529	65.3564
Viviparous	1.81509	65.3264	Saxicolous	1.83838	68.9259
Viviparous	1.81099	64.7135	Saxicolous	1.8116	64.8041
Viviparous	1.81834	65.8172	Saxicolous	1.7977	62.7623
Viviparous	1.82614	67.0094	Saxicolous	1.82575	66.9505
Viviparous	1.81791	65.7515	Saxicolous	1.84961	70.7315
Viviparous	1.82077	66.1873	Saxicolous	1.80066	63.191
Viviparous	1.8157	65.418	Saxicolous	1.8191	65.9326
Viviparous	1.81651	65.5407	Saxicolous	1.80047	63.1642
Viviparous	1.8202	66.0994	Saxicolous	1.81232	64.9106
Viviparous	1.81804	65.7725	Saxicolous	1.8235	66.6038
Viviparous	1.81338	65.0694	Saxicolous	1.80799	64.2667
Viviparous	1.82122	66.2555	Saxicolous	1.8329	68.062
Viviparous	1.80883	64.392	Saxicolous	1.83634	68.6019
Viviparous	1.82267	66.4765	Saxicolous	1.8239	66.665
Viviparous	1.81664	65.5608	Saxicolous	1.81431	65.2087
Viviparous	1.82074	66.1827	Saxicolous	1.81527	65.3531
Viviparous	1.82541	66.8969	Saxicolous	1.82214	66.3957
Viviparous	1.8147	65.2676	Saxicolous	1.81729	65.659
Viviparous	1.80936	64.4699	Saxicolous	1.80985	64.5427
Viviparous	1.80984	64.5412	Saxicolous	1.832	67.9211
Viviparous	1.83566	68.4946	Saxicolous	1.82092	66.21
Viviparous	1.814	65.1624	Saxicolous	1.80694	64.1127
Viviparous	1.8209	66.206	Saxicolous	1.83848	68.9415
Viviparous	1.81993	66.0581	Saxicolous	1.8427	69.614
Viviparous	1.83124	67.8016	Saxicolous	1.81217	64.8885
Viviparous	1.81723	65.6498	Saxicolous	1.81214	64.885
Viviparous	1.81467	65.2641	Saxicolous	1.81388	65.1455
Viviparous	1.81423	65.1975	Saxicolous	1.85288	71.2653
Viviparous	1.82259	66.4651	Saxicolous	1.81195	64.8567
Viviparous	1.79907	62.9608	Saxicolous	1.81917	65.9427
Viviparous	1.8203	66.1147	Saxicolous	1.80161	63.33
Viviparous	1.81726	65.654	Saxicolous	1.83886	69.0024
Viviparous	1.82814	67.3196	Saxicolous	1.8003	63.1395
Viviparous	1.82375	66.6419	Saxicolous	1.84664	70.2498
Viviparous	1.81057	64.6501	Saxicolous	1.80507	63.8371
Viviparous	1.8197	66.0243	Saxicolous	1.818	65.7655
Viviparous	1.8241	66.6965	Saxicolous	1.81883	65.8919
Viviparous	1.82109	66.2356	Saxicolous	1.81725	65.6524
Viviparous	1.81972	66.0262	Saxicolous	1.82737	67.2005
Viviparous	1.81278	64.9803	Saxicolous	1.80831	64.3145
Viviparous	1.82719	67.1723	Saxicolous	1.8078	64.2395
Viviparous	1.82264	66.4721	Saxicolous	1.8051	63.8412
Viviparous	1.81106	64.7227	Saxicolous	1.81283	64.9875
Viviparous	1.83376	68.1968	Saxicolous	1.82373	66.64
Viviparous	1.82182	66.3468	Saxicolous	1.82486	66.8133
Viviparous	1.80881	64.3894	Saxicolous	1.83659	68.6414
Viviparous	1.82259	66.4642	Saxicolous	1.82141	66.2838
Viviparous	1.82408	66.6926	Saxicolous	1.83222	67.9551
Viviparous	1.82051	66.1474	Saxicolous	1.84713	70.3289
Viviparous	1.83128	67.8075	Saxicolous	1.82928	67.4969
Viviparous	1.82303	66.5325	Saxicolous	1.81922	65.9502
Viviparous	1.81662	65.5574	Saxicolous	1.80814	64.2897
Viviparous	1.81725	65.6521	Saxicolous	1.81036	64.619
Viviparous	1.81885	65.8945	Saxicolous	1.83018	67.6366
Viviparous	1.81478	65.2802	Saxicolous	1.81446	65.2312
Viviparous	1.82148	66.2945	Saxicolous	1.81282	64.986
Viviparous	1.81859	65.8555	Saxicolous	1.8419	69.4859
Viviparous	1.80988	64.5481	Saxicolous	1.82122	66.255
Viviparous	1.81082	64.6881	Saxicolous	1.81893	65.9064
Viviparous	1.81846	65.8355	Saxicolous	1.83289	68.0594
Viviparous	1.82656	67.0752	Saxicolous	1.83276	68.04
Viviparous	1.81925	65.9548	Saxicolous	1.87658	75.263
Viviparous	1.82652	67.0687	Saxicolous	1.82199	66.3723
Viviparous	1.82247	66.4456	Saxicolous	1.80493	63.8159
Viviparous	1.81579	65.4318	Saxicolous	1.80412	63.6967
Viviparous	1.82469	66.7872	Saxicolous	1.81601	65.4648
Viviparous	1.81086	64.6939	Saxicolous	1.84395	69.8144
Viviparous	1.81631	65.51	Saxicolous	1.85389	71.4314
Viviparous	1.83643	68.6168	Saxicolous	1.80876	64.3819
Viviparous	1.81503	65.3181	Saxicolous	1.7992	62.9795
Viviparous	1.83734	68.7611	Saxicolous	1.8085	64.3434
Viviparous	1.81823	65.7999	Saxicolous	1.80979	64.5339
Viviparous	1.81497	65.308	Saxicolous	1.85598	71.7767
Viviparous	1.81511	65.3295	Saxicolous	1.84455	69.9112
Viviparous	1.82631	67.0365	Saxicolous	1.80883	64.392
Viviparous	1.82167	66.3242	Saxicolous	1.8034	63.5919
Viviparous	1.83774	68.8239	Saxicolous	1.80454	63.7588
Viviparous	1.82357	66.6141	Saxicolous	1.80671	64.0784
Viviparous	1.82898	67.4495	Saxicolous	1.81466	65.2613
Viviparous	1.82229	66.4189	Saxicolous	1.83988	69.1646
Viviparous	1.81043	64.6297	Saxicolous	1.80131	63.287
Viviparous	1.82179	66.3416	Saxicolous	1.81755	65.6983
Viviparous	1.8212	66.252	Saxicolous	1.82071	66.1779
Viviparous	1.82499	66.8331	Saxicolous	1.82588	66.9694
Viviparous	1.8222	66.4051	Saxicolous	1.81035	64.6179
Viviparous	1.82274	66.4875	Saxicolous	1.84644	70.2164
Viviparous	1.81275	64.9749	Saxicolous	1.83038	67.6682
Viviparous	1.80877	64.3833	Saxicolous	1.80747	64.1908
Viviparous	1.81875	65.8796	Saxicolous	1.82838	67.3572
Viviparous	1.80856	64.3511	Saxicolous	1.81269	64.9662
Viviparous	1.82418	66.7085	Saxicolous	1.83749	68.7842
Viviparous	1.82115	66.2439	Saxicolous	1.81112	64.7328
Viviparous	1.81958	66.0048	Saxicolous	1.85001	70.7954
Viviparous	1.81568	65.4152	Saxicolous	1.82958	67.5423
Viviparous	1.81017	64.5908	Saxicolous	1.85189	71.1032
Viviparous	1.82622	67.0222	Saxicolous	1.83087	67.7438
Viviparous	1.82458	66.7694	Saxicolous	1.817	65.6149
Viviparous	1.81279	64.982	Saxicolous	1.81926	65.957
Viviparous	1.82445	66.7502	Saxicolous	1.83285	68.0537
Viviparous	1.823	66.5274	Saxicolous	1.84241	69.5677
Viviparous	1.8093	64.4619	Saxicolous	1.81104	64.7209
Viviparous	1.82501	66.8356	Saxicolous	1.83401	68.2351
Viviparous	1.8269	67.1278	Saxicolous	1.80606	63.9829
Viviparous	1.81946	65.9875	Saxicolous	1.81338	65.0703
Viviparous	1.82341	66.5894	Saxicolous	1.82904	67.4592
Viviparous	1.82677	67.1069	Saxicolous	1.81842	65.8301
Viviparous	1.83268	68.026	Saxicolous	1.82854	67.3812
Viviparous	1.81399	65.1613	Saxicolous	1.83591	68.5352
Viviparous	1.83795	68.8573	Saxicolous	1.81499	65.3111
Viviparous	1.83069	67.7153	Saxicolous	1.81678	65.5805
Viviparous	1.82729	67.1885	Saxicolous	1.82071	66.1772
Viviparous	1.81063	64.6598	Saxicolous	1.8609	72.5947
Viviparous	1.81926	65.9575	Saxicolous	1.80899	64.4151
Viviparous	1.81707	65.6254	Saxicolous	1.81535	65.3657
Viviparous	1.81502	65.3161	Saxicolous	1.81481	65.2845
Viviparous	1.83384	68.208	Saxicolous	1.81373	65.122
Viviparous	1.80963	64.5111	Saxicolous	1.81734	65.666
Viviparous	1.83301	68.0791	Saxicolous	1.81869	65.8702
Viviparous	1.82465	66.7809	Saxicolous	1.79967	63.0472
Viviparous	1.82651	67.0672	Saxicolous	1.82399	66.6793
Viviparous	1.82762	67.2389	Saxicolous	1.8316	67.8582
Viviparous	1.8131	65.0278	Saxicolous	1.8049	63.8114
Viviparous	1.82302	66.5303	Saxicolous	1.8516	71.0562
Viviparous	1.81291	64.9998	Saxicolous	1.82297	66.522
Viviparous	1.81566	65.412	Saxicolous	1.82505	66.8414
Viviparous	1.81663	65.558	Saxicolous	1.85354	71.3742
Viviparous	1.80912	64.4345	Saxicolous	1.82149	66.2967
Viviparous	1.81095	64.7061	Saxicolous	1.80642	64.036
Viviparous	1.81637	65.5192	Saxicolous	1.84523	70.0213
Viviparous	1.83062	67.7042	Saxicolous	1.79482	62.3478
Viviparous	1.82998	67.6055	Saxicolous	1.84863	70.5711
Viviparous	1.82598	66.986	Saxicolous	1.82439	66.7409
Viviparous	1.82676	67.1063	Saxicolous	1.81397	65.1579
Viviparous	1.8348	68.359	Saxicolous	1.81215	64.8852
Viviparous	1.83706	68.716	Saxicolous	1.81017	64.5906
Viviparous	1.82495	66.8261	Saxicolous	1.78715	61.2556
Viviparous	1.82657	67.0765	Saxicolous	1.82479	66.8026
Viviparous	1.82306	66.5361	Saxicolous	1.81341	65.0747
Viviparous	1.81827	65.8074	Saxicolous	1.81087	64.6946
Viviparous	1.81101	64.7154	Saxicolous	1.8144	65.2234
Viviparous	1.8312	67.796	Saxicolous	1.80606	63.9817
Viviparous	1.8297	67.5623	Saxicolous	1.80341	63.5937
Viviparous	1.81835	65.8185	Saxicolous	1.83271	68.0323
Viviparous	1.81289	64.9961	Saxicolous	1.80185	63.3648
Viviparous	1.82287	66.507	Saxicolous	1.84907	70.6428
Viviparous	1.84288	69.644	Saxicolous	1.80982	64.5388
Viviparous	1.82601	66.9906	Saxicolous	1.80659	64.0607
Viviparous	1.81648	65.5365	Saxicolous	1.81831	65.8126
Viviparous	1.82547	66.9062	Saxicolous	1.81982	66.0418
Viviparous	1.81028	64.6065	Saxicolous	1.83084	67.7386
Viviparous	1.82012	66.0875	Saxicolous	1.82307	66.5386
Viviparous	1.81804	65.7722	Saxicolous	1.83351	68.1573
Viviparous	1.82533	66.8851	Saxicolous	1.80115	63.2631
Viviparous	1.81559	65.4025	Saxicolous	1.83091	67.7495
Viviparous	1.82587	66.9686	Saxicolous	1.80641	64.0338
Viviparous	1.82094	66.2129	Saxicolous	1.86588	73.4311
Viviparous	1.82876	67.4148	Saxicolous	1.83635	68.6046
Viviparous	1.81827	65.8072	Saxicolous	1.83245	67.9901
Viviparous	1.82378	66.6473	Saxicolous	1.82728	67.186
Viviparous	1.83825	68.905	Saxicolous	1.82215	66.3966
Viviparous	1.81985	66.0466	Saxicolous	1.81084	64.6898
Viviparous	1.82047	66.1407	Saxicolous	1.79973	63.0572
Viviparous	1.80985	64.5427	Saxicolous	1.80956	64.5
Viviparous	1.8129	64.9985	Saxicolous	1.83527	68.433
Viviparous	1.82657	67.0766	Saxicolous	1.80037	63.15
Viviparous	1.81533	65.3625	Saxicolous	1.80987	64.5465
Viviparous	1.81923	65.952	Saxicolous	1.82576	66.9516
Viviparous	1.81671	65.5712	Saxicolous	1.80127	63.2808
Viviparous	1.81229	64.9071	Saxicolous	1.81532	65.3611
Viviparous	1.81326	65.0526	Saxicolous	1.8158	65.4329
Viviparous	1.81983	66.0437	Saxicolous	1.82227	66.415
Viviparous	1.81234	64.9138	Saxicolous	1.83205	67.9274
Viviparous	1.82933	67.5045	Saxicolous	1.80633	64.0215
Viviparous	1.81722	65.6479	Saxicolous	1.80724	64.1562
Viviparous	1.82047	66.1414	Saxicolous	1.84678	70.2723
Viviparous	1.82757	67.2318	Saxicolous	1.83281	68.0464
Viviparous	1.8271	67.158	Saxicolous	1.84683	70.2797
Viviparous	1.82387	66.6602	Saxicolous	1.81716	65.639
Viviparous	1.81868	65.8688	Saxicolous	1.83125	67.8029
Viviparous	1.80501	63.8276	Saxicolous	1.82766	67.2455
Viviparous	1.82357	66.6147	Saxicolous	1.81277	64.9779
Viviparous	1.82505	66.842	Saxicolous	1.80178	63.3555
Viviparous	1.81011	64.5818	Saxicolous	1.81246	64.9318
Viviparous	1.82881	67.4238	Saxicolous	1.81053	64.6439
Viviparous	1.83272	68.0337	Saxicolous	1.81251	64.939
Viviparous	1.81837	65.8225	Saxicolous	1.81508	65.3244
Viviparous	1.81561	65.4051	Saxicolous	1.80569	63.928
Viviparous	1.8146	65.2524	Saxicolous	1.80581	63.9453
Viviparous	1.81847	65.8376	Saxicolous	1.81585	65.4408
Viviparous	1.81775	65.7278	Saxicolous	1.81066	64.6634
Viviparous	1.8242	66.7109	Saxicolous	1.81061	64.6556
Viviparous	1.81836	65.8199	Saxicolous	1.81238	64.9203
Viviparous	1.82204	66.381	Saxicolous	1.79776	62.771
Viviparous	1.82323	66.5627	Saxicolous	1.82679	67.111
Viviparous	1.83284	68.0519	Saxicolous	1.80302	63.5356
Viviparous	1.818	65.7654	Saxicolous	1.81589	65.447
Viviparous	1.82053	66.1508	Saxicolous	1.8006	63.1823
Viviparous	1.80613	63.9933	Saxicolous	1.83753	68.7915
Viviparous	1.81962	66.0109	Saxicolous	1.83345	68.1481
Viviparous	1.8225	66.4509	Saxicolous	1.81961	66.0106
Viviparous	1.82786	67.2755	Saxicolous	1.80682	64.0945
Viviparous	1.83629	68.5952	Saxicolous	1.8157	65.4178
Viviparous	1.82809	67.312	Saxicolous	1.84583	70.1179
Viviparous	1.83299	68.0752	Saxicolous	1.8151	65.328
Viviparous	1.82016	66.0933	Saxicolous	1.81722	65.6484
Viviparous	1.8206	66.161	Saxicolous	1.83793	68.8534
Viviparous	1.82575	66.9493	Saxicolous	1.81981	66.0405
Viviparous	1.8156	65.4027	Saxicolous	1.79717	62.6863
Viviparous	1.82092	66.2098	Saxicolous	1.79879	62.9206
Viviparous	1.81658	65.5516	Saxicolous	1.8478	70.4367
Viviparous	1.81783	65.7402	Saxicolous	1.81816	65.7905
Viviparous	1.81395	65.155	Saxicolous	1.79986	63.076
Viviparous	1.81558	65.4004	Saxicolous	1.83326	68.1171
Viviparous	1.81168	64.8159	Saxicolous	1.81713	65.634
Viviparous	1.83451	68.3134	Saxicolous	1.82017	66.0956
Viviparous	1.83088	67.7455	Saxicolous	1.81715	65.6366
Viviparous	1.80022	63.1279	Saxicolous	1.80631	64.0198
Viviparous	1.81806	65.7749	Saxicolous	1.80977	64.5306
Viviparous	1.80702	64.1244	Saxicolous	1.84096	69.3367
Viviparous	1.8123	64.9077	Saxicolous	1.8212	66.2527
Viviparous	1.83635	68.6048	Saxicolous	1.82394	66.671
Viviparous	1.81951	65.9952	Saxicolous	1.82742	67.2079
Viviparous	1.82179	66.342	Saxicolous	1.84275	69.623
Viviparous	1.81352	65.0905	Saxicolous	1.81359	65.1009
Viviparous	1.81149	64.7879	Saxicolous	1.81706	65.623
Viviparous	1.82011	66.0867	Saxicolous	1.79446	62.2965
Viviparous	1.82594	66.979	Saxicolous	1.83137	67.8223
Viviparous	1.81408	65.1748	Saxicolous	1.81681	65.5859
Viviparous	1.81485	65.2905	Saxicolous	1.81502	65.3155
Viviparous	1.80974	64.5262	Saxicolous	1.83379	68.2004
Viviparous	1.80208	63.3981	Saxicolous	1.8159	65.4487
Viviparous	1.82221	66.4062	Saxicolous	1.84978	70.7587
Viviparous	1.81454	65.2438	Saxicolous	1.83561	68.4877
Viviparous	1.80958	64.5031	Saxicolous	1.80629	64.0155
Viviparous	1.82816	67.3232	Saxicolous	1.808	64.2694
Viviparous	1.81974	66.0305	Saxicolous	1.82984	67.5833
Viviparous	1.81479	65.2814	Saxicolous	1.83032	67.6584
Viviparous	1.81462	65.2558	Saxicolous	1.84105	69.3503
Viviparous	1.83264	68.021	Saxicolous	1.81568	65.4156
Viviparous	1.82473	66.7921	Saxicolous	1.82132	66.2711
Viviparous	1.82378	66.6475	Saxicolous	1.83156	67.8514
Viviparous	1.81234	64.9136	Saxicolous	1.821	66.2221
Viviparous	1.82315	66.5501	Saxicolous	1.81042	64.6272
Viviparous	1.82055	66.1528	Saxicolous	1.81663	65.5581
Viviparous	1.82804	67.3032	Saxicolous	1.81604	65.4696
Viviparous	1.83083	67.7374	Saxicolous	1.8209	66.2065
Viviparous	1.81028	64.6063	Saxicolous	1.85005	70.8024
Viviparous	1.82556	66.9199	Saxicolous	1.8255	66.911
Viviparous	1.82202	66.378	Saxicolous	1.82312	66.5459
Viviparous	1.81358	65.0995	Saxicolous	1.81651	65.5399
Viviparous	1.81965	66.0167	Saxicolous	1.80573	63.9339
Viviparous	1.82172	66.3314	Saxicolous	1.81094	64.7059
Viviparous	1.82162	66.3156	Saxicolous	1.81346	65.0816
Viviparous	1.8187	65.8717	Saxicolous	1.79477	62.3408
Viviparous	1.81768	65.7181	Saxicolous	1.79754	62.7397
Viviparous	1.82823	67.3326	Saxicolous	1.80574	63.9345
Viviparous	1.82792	67.2859	Saxicolous	1.82805	67.3052
Viviparous	1.81265	64.961	Saxicolous	1.80756	64.2036
Viviparous	1.83651	68.6295	Saxicolous	1.80896	64.411
Viviparous	1.82169	66.3264	Saxicolous	1.81144	64.7798
Viviparous	1.80845	64.336	Saxicolous	1.84801	70.4703
Viviparous	1.8196	66.0089	Saxicolous	1.8328	68.0452
Viviparous	1.81351	65.0888	Saxicolous	1.84303	69.6673
Viviparous	1.82985	67.5849	Saxicolous	1.82541	66.8982
Viviparous	1.83472	68.3474	Saxicolous	1.81655	65.5471
Viviparous	1.81423	65.1971	Saxicolous	1.8221	66.3895
Viviparous	1.82355	66.6113	Saxicolous	1.8193	65.9635
Viviparous	1.81368	65.1146	Saxicolous	1.82038	66.127
Viviparous	1.81506	65.3228	Saxicolous	1.85648	71.858
Viviparous	1.82089	66.2044	Saxicolous	1.80352	63.6099
Viviparous	1.82858	67.3883	Saxicolous	1.81827	65.8071
Viviparous	1.82963	67.551	Saxicolous	1.83177	67.8849
Viviparous	1.83317	68.1038	Saxicolous	1.80385	63.6578
Viviparous	1.81688	65.5968	Saxicolous	1.80742	64.1833
Viviparous	1.8181	65.781	Saxicolous	1.81811	65.7824
Viviparous	1.82126	66.2606	Saxicolous	1.83813	68.8854
Viviparous	1.81426	65.2013	Saxicolous	1.81953	65.9982
Viviparous	1.81863	65.8616	Saxicolous	1.81859	65.8547
Viviparous	1.81832	65.8145	Saxicolous	1.83038	67.6681
Viviparous	1.81383	65.1373	Saxicolous	1.81398	65.1595
Viviparous	1.81673	65.5744	Saxicolous	1.81917	65.9432
Viviparous	1.79412	62.2471	Saxicolous	1.83184	67.8951
Viviparous	1.81449	65.237	Saxicolous	1.80763	64.2135
Viviparous	1.82156	66.3068	Saxicolous	1.8036	63.6206
Viviparous	1.82538	66.8926	Saxicolous	1.82456	66.7667
Viviparous	1.82767	67.2459	Saxicolous	1.81691	65.6003
Viviparous	1.81812	65.7839	Saxicolous	1.81361	65.1044
Viviparous	1.83175	67.8806	Saxicolous	1.82278	66.4931
Viviparous	1.82381	66.6509	Saxicolous	1.81436	65.2174
Viviparous	1.83364	68.1772	Saxicolous	1.81193	64.8525
Viviparous	1.82796	67.2909	Saxicolous	1.81487	65.2931
Viviparous	1.81418	65.1895	Saxicolous	1.81301	65.0152
Viviparous	1.81807	65.7765	Saxicolous	1.82167	66.3245
Viviparous	1.828	67.298	Saxicolous	1.81345	65.0802
Viviparous	1.82623	67.0235	Saxicolous	1.82426	66.7202
Viviparous	1.81385	65.1409	Saxicolous	1.80739	64.1783
Viviparous	1.80792	64.2568	Saxicolous	1.80662	64.0652
Viviparous	1.83519	68.4217	Saxicolous	1.82332	66.5765
Viviparous	1.81773	65.7255	Saxicolous	1.82025	66.1069
Viviparous	1.81908	65.9298	Saxicolous	1.82581	66.9592
Viviparous	1.82506	66.8432	Saxicolous	1.81725	65.6517
Viviparous	1.8143	65.2073	Saxicolous	1.80913	64.4363
Viviparous	1.82489	66.8172	Saxicolous	1.82175	66.3365
Viviparous	1.81665	65.562	Saxicolous	1.8022	63.4156
Viviparous	1.82798	67.2948	Saxicolous	1.81532	65.3609
Viviparous	1.81765	65.7129	Saxicolous	1.82271	66.4827
Viviparous	1.82295	66.5199	Saxicolous	1.81038	64.6218
Viviparous	1.81906	65.9264	Saxicolous	1.82037	66.125
Viviparous	1.8289	67.437	Saxicolous	1.82462	66.7758
Viviparous	1.81994	66.061	Saxicolous	1.81815	65.7892
Viviparous	1.81754	65.6966	Saxicolous	1.83098	67.7616
Viviparous	1.81664	65.5596	Saxicolous	1.80693	64.1111
Viviparous	1.81482	65.2867	Saxicolous	1.835	68.3916
Viviparous	1.83293	68.0664	Saxicolous	1.83261	68.0157
Viviparous	1.81791	65.7519	Saxicolous	1.79515	62.3952
Viviparous	1.81251	64.9398	Saxicolous	1.81715	65.6373
Viviparous	1.81709	65.6277	Saxicolous	1.8083	64.3138
Viviparous	1.81855	65.8485	Saxicolous	1.82383	66.6541
Viviparous	1.82067	66.1707	Saxicolous	1.81013	64.5843
Viviparous	1.83059	67.6996	Saxicolous	1.82253	66.455
Viviparous	1.81487	65.2942	Saxicolous	1.81048	64.6369
Viviparous	1.83323	68.1126	Saxicolous	1.86664	73.5594
Viviparous	1.81785	65.7425	Saxicolous	1.82751	67.2217
Viviparous	1.80889	64.4004	Saxicolous	1.81682	65.5878
Viviparous	1.82055	66.1529	Saxicolous	1.82246	66.4452
Viviparous	1.82414	66.7028	Saxicolous	1.81586	65.4424
Viviparous	1.81874	65.8775	Saxicolous	1.85449	71.5296
Viviparous	1.83204	67.9273	Saxicolous	1.80099	63.2403
Viviparous	1.81815	65.7885	Saxicolous	1.83412	68.2534
Viviparous	1.82462	66.7756	Saxicolous	1.82969	67.5603
Viviparous	1.82386	66.6597	Saxicolous	1.83593	68.5382
Viviparous	1.82425	66.7197	Saxicolous	1.82316	66.5524
Viviparous	1.82611	67.0052	Saxicolous	1.82074	66.1813
Viviparous	1.80665	64.0698	Saxicolous	1.81184	64.84
Viviparous	1.81995	66.0624	Saxicolous	1.80357	63.6162
Viviparous	1.81874	65.8774	Saxicolous	1.82557	66.9215
Viviparous	1.82403	66.6849	Saxicolous	1.81861	65.859
Viviparous	1.82206	66.3837	Saxicolous	1.80239	63.4443
Viviparous	1.82174	66.3348	Saxicolous	1.8221	66.3892
Viviparous	1.81732	65.6632	Saxicolous	1.81564	65.4095
Viviparous	1.8067	64.077	Saxicolous	1.83056	67.6962
Viviparous	1.81706	65.6234	Saxicolous	1.80658	64.0584
Viviparous	1.82199	66.3722	Saxicolous	1.83795	68.8578
Viviparous	1.82479	66.8018	Saxicolous	1.81425	65.2004
Viviparous	1.81763	65.7105	Saxicolous	1.82373	66.6397
Viviparous	1.82664	67.0869	Saxicolous	1.825	66.8351
Viviparous	1.81934	65.9686	Saxicolous	1.81879	65.8848
Viviparous	1.82968	67.5589	Saxicolous	1.83234	67.9729
Viviparous	1.80971	64.522	Saxicolous	1.82383	66.6549
Viviparous	1.81428	65.205	Saxicolous	1.81499	65.3116
Viviparous	1.82183	66.3488	Saxicolous	1.81472	65.2703
Viviparous	1.81772	65.7228	Saxicolous	1.81377	65.1287
Viviparous	1.8223	66.4208	Saxicolous	1.82853	67.3797
Viviparous	1.8083	64.3126	Saxicolous	1.80651	64.0493
Viviparous	1.81468	65.2656	Saxicolous	1.82802	67.3009
Viviparous	1.81115	64.7371	Saxicolous	1.82891	67.4382
Viviparous	1.82016	66.0937	Saxicolous	1.81897	65.9132
Viviparous	1.81895	65.9091	Saxicolous	1.86022	72.4805
Viviparous	1.82672	67.099	Saxicolous	1.82632	67.0381
Viviparous	1.82551	66.9135	Saxicolous	1.83923	69.0607
Viviparous	1.81957	66.0035	Saxicolous	1.80625	64.0101
Viviparous	1.81037	64.621	Saxicolous	1.85713	71.9666
Viviparous	1.81464	65.2584	Saxicolous	1.85752	72.0311
Viviparous	1.81767	65.7161	Saxicolous	1.84179	69.4684
Viviparous	1.82063	66.1657	Saxicolous	1.8456	70.0802
Viviparous	1.82153	66.3028	Saxicolous	1.83392	68.2213
Viviparous	1.82753	67.2249	Saxicolous	1.80963	64.5103
Viviparous	1.81429	65.2068	Saxicolous	1.82527	66.8755
Viviparous	1.81786	65.7448	Saxicolous	1.81942	65.9806
Viviparous	1.82804	67.3031	Saxicolous	1.81965	66.0156
Viviparous	1.81774	65.7257	Saxicolous	1.83482	68.3636
Viviparous	1.81798	65.7633	Saxicolous	1.82803	67.3018
Viviparous	1.81808	65.7776	Saxicolous	1.82759	67.2337
Viviparous	1.81956	66.0028	Saxicolous	1.83613	68.5689
Viviparous	1.82737	67.2008	Saxicolous	1.82206	66.3833
Viviparous	1.81533	65.3628	Saxicolous	1.8083	64.3139
Viviparous	1.81642	65.5267	Saxicolous	1.83036	67.665
Viviparous	1.81563	65.4071	Saxicolous	1.80106	63.2494
Viviparous	1.83604	68.5553	Saxicolous	1.81875	65.8788
Viviparous	1.81675	65.5762	Saxicolous	1.81694	65.6048
Viviparous	1.82787	67.2769	Saxicolous	1.80993	64.5551
Viviparous	1.81621	65.4958	Saxicolous	1.81616	65.4881
Viviparous	1.82082	66.1944	Saxicolous	1.82938	67.5121
Viviparous	1.80594	63.9652	Saxicolous	1.8021	63.4018
Oviparous	1.74939	56.1558	Terrestrial	1.76331	57.9838
Oviparous	1.74927	56.14	Terrestrial	1.75253	56.5621
Oviparous	1.74705	55.853	Terrestrial	1.75934	57.457
Oviparous	1.74769	55.936	Terrestrial	1.75918	57.4358
Oviparous	1.74848	56.0373	Terrestrial	1.75862	57.3612
Oviparous	1.75068	56.3218	Terrestrial	1.75698	57.1457
Oviparous	1.7444	55.5136	Terrestrial	1.75782	57.256
Oviparous	1.74967	56.1916	Terrestrial	1.75683	57.1253
Oviparous	1.75021	56.261	Terrestrial	1.75964	57.4961
Oviparous	1.74918	56.1287	Terrestrial	1.75699	57.1466
Oviparous	1.74892	56.0946	Terrestrial	1.76555	58.2843
Oviparous	1.75275	56.5918	Terrestrial	1.76376	58.0448
Oviparous	1.7483	56.0149	Terrestrial	1.76119	57.7019
Oviparous	1.75093	56.3546	Terrestrial	1.76255	57.8829
Oviparous	1.75186	56.4758	Terrestrial	1.76518	58.2347
Oviparous	1.74769	55.9352	Terrestrial	1.76145	57.7366
Oviparous	1.74105	55.0872	Terrestrial	1.7626	57.8891
Oviparous	1.74561	55.6683	Terrestrial	1.7682	58.6406
Oviparous	1.75215	56.513	Terrestrial	1.74205	55.2145
Oviparous	1.74491	55.5784	Terrestrial	1.7529	56.6114
Oviparous	1.74999	56.2327	Terrestrial	1.76857	58.6903
Oviparous	1.73982	54.9309	Terrestrial	1.75916	57.4326
Oviparous	1.7397	54.9164	Terrestrial	1.7513	56.403
Oviparous	1.74774	55.9423	Terrestrial	1.76156	57.751
Oviparous	1.7534	56.6766	Terrestrial	1.76121	57.7051
Oviparous	1.75447	56.8156	Terrestrial	1.76209	57.8213
Oviparous	1.74469	55.5513	Terrestrial	1.75513	56.9018
Oviparous	1.74565	55.6738	Terrestrial	1.76235	57.8565
Oviparous	1.74927	56.14	Terrestrial	1.75543	56.9423
Oviparous	1.75278	56.5949	Terrestrial	1.76089	57.6621
Oviparous	1.75133	56.406	Terrestrial	1.76323	57.9735
Oviparous	1.74764	55.9288	Terrestrial	1.74637	55.7666
Oviparous	1.74388	55.4473	Terrestrial	1.75692	57.1374
Oviparous	1.7423	55.2463	Terrestrial	1.75926	57.4455
Oviparous	1.74112	55.0964	Terrestrial	1.75514	56.9034
Oviparous	1.7438	55.4365	Terrestrial	1.7561	57.0292
Oviparous	1.75179	56.4667	Terrestrial	1.75801	57.2811
Oviparous	1.74642	55.7719	Terrestrial	1.76106	57.6843
Oviparous	1.74991	56.2221	Terrestrial	1.76128	57.7144
Oviparous	1.74679	55.8201	Terrestrial	1.75125	56.3967
Oviparous	1.75323	56.6546	Terrestrial	1.75752	57.2162
Oviparous	1.74296	55.3303	Terrestrial	1.76254	57.8814
Oviparous	1.76185	57.7891	Terrestrial	1.76474	58.1748
Oviparous	1.75427	56.7894	Terrestrial	1.75242	56.5478
Oviparous	1.74285	55.3162	Terrestrial	1.75097	56.3597
Oviparous	1.74932	56.1455	Terrestrial	1.75834	57.3249
Oviparous	1.74813	55.992	Terrestrial	1.76634	58.3906
Oviparous	1.74996	56.2284	Terrestrial	1.75986	57.525
Oviparous	1.74428	55.4985	Terrestrial	1.76078	57.648
Oviparous	1.75131	56.4042	Terrestrial	1.76593	58.3346
Oviparous	1.75112	56.3788	Terrestrial	1.75852	57.3483
Oviparous	1.75107	56.3732	Terrestrial	1.75682	57.1236
Oviparous	1.74593	55.7093	Terrestrial	1.7589	57.3979
Oviparous	1.74966	56.1907	Terrestrial	1.74676	55.8159
Oviparous	1.74724	55.8774	Terrestrial	1.74513	55.607
Oviparous	1.7455	55.6538	Terrestrial	1.75537	56.9338
Oviparous	1.73349	54.1363	Terrestrial	1.76164	57.7618
Oviparous	1.75298	56.6218	Terrestrial	1.75793	57.2707
Oviparous	1.74497	55.5871	Terrestrial	1.76762	58.563
Oviparous	1.75211	56.5084	Terrestrial	1.7654	58.2644
Oviparous	1.75373	56.7196	Terrestrial	1.76169	57.7684
Oviparous	1.75281	56.5996	Terrestrial	1.75285	56.6047
Oviparous	1.74606	55.7259	Terrestrial	1.75976	57.5116
Oviparous	1.74856	56.0484	Terrestrial	1.75956	57.4851
Oviparous	1.75383	56.7324	Terrestrial	1.75915	57.4314
Oviparous	1.74431	55.5021	Terrestrial	1.76964	58.8361
Oviparous	1.74899	56.1031	Terrestrial	1.75856	57.3533
Oviparous	1.75105	56.3703	Terrestrial	1.75696	57.1423
Oviparous	1.74434	55.5057	Terrestrial	1.76012	57.5594
Oviparous	1.74781	55.9516	Terrestrial	1.75646	57.0766
Oviparous	1.74613	55.7347	Terrestrial	1.75779	57.2513
Oviparous	1.75312	56.64	Terrestrial	1.76007	57.5539
Oviparous	1.75135	56.4094	Terrestrial	1.76883	58.726
Oviparous	1.74069	55.041	Terrestrial	1.76226	57.8445
Oviparous	1.75087	56.3463	Terrestrial	1.75493	56.8758
Oviparous	1.75578	56.988	Terrestrial	1.75712	57.1636
Oviparous	1.75428	56.7908	Terrestrial	1.76007	57.5534
Oviparous	1.74941	56.1572	Terrestrial	1.75465	56.84
Oviparous	1.7544	56.8071	Terrestrial	1.76411	58.0916
Oviparous	1.74104	55.0865	Terrestrial	1.76837	58.6632
Oviparous	1.74787	55.9587	Terrestrial	1.76767	58.5689
Oviparous	1.74684	55.8264	Terrestrial	1.74908	56.115
Oviparous	1.74781	55.9517	Terrestrial	1.74739	55.8976
Oviparous	1.75035	56.2797	Terrestrial	1.74841	56.0286
Oviparous	1.74628	55.7541	Terrestrial	1.76065	57.63
Oviparous	1.74687	55.8304	Terrestrial	1.76511	58.2254
Oviparous	1.74732	55.8878	Terrestrial	1.75924	57.4439
Oviparous	1.74634	55.7624	Terrestrial	1.75855	57.3525
Oviparous	1.74728	55.8829	Terrestrial	1.75662	57.0979
Oviparous	1.74435	55.5071	Terrestrial	1.75779	57.2518
Oviparous	1.75345	56.6824	Terrestrial	1.75136	56.4105
Oviparous	1.74232	55.2488	Terrestrial	1.74164	55.1617
Oviparous	1.75002	56.237	Terrestrial	1.75466	56.8406
Oviparous	1.75236	56.5409	Terrestrial	1.75127	56.399
Oviparous	1.7506	56.3119	Terrestrial	1.75731	57.1884
Oviparous	1.75273	56.5883	Terrestrial	1.75689	57.1328
Oviparous	1.74968	56.193	Terrestrial	1.76299	57.9418
Oviparous	1.75093	56.3542	Terrestrial	1.76486	58.1914
Oviparous	1.75383	56.7325	Terrestrial	1.75438	56.8045
Oviparous	1.74864	56.0586	Terrestrial	1.75643	57.0729
Oviparous	1.74227	55.2426	Terrestrial	1.75564	56.9692
Oviparous	1.74454	55.5311	Terrestrial	1.75774	57.2459
Oviparous	1.74977	56.2037	Terrestrial	1.75715	57.1672
Oviparous	1.75468	56.8429	Terrestrial	1.75945	57.4716
Oviparous	1.75567	56.9727	Terrestrial	1.73758	54.6485
Oviparous	1.75268	56.5821	Terrestrial	1.76405	58.0828
Oviparous	1.74393	55.4532	Terrestrial	1.75992	57.5331
Oviparous	1.73876	54.7975	Terrestrial	1.75972	57.5064
Oviparous	1.74796	55.9704	Terrestrial	1.74929	56.1429
Oviparous	1.74977	56.2046	Terrestrial	1.75462	56.8357
Oviparous	1.74866	56.061	Terrestrial	1.75775	57.2466
Oviparous	1.74392	55.4528	Terrestrial	1.76321	57.9711
Oviparous	1.75415	56.774	Terrestrial	1.76342	57.9992
Oviparous	1.74156	55.1517	Terrestrial	1.7499	56.2207
Oviparous	1.74264	55.2894	Terrestrial	1.7572	57.1741
Oviparous	1.73509	54.3366	Terrestrial	1.76308	57.954
Oviparous	1.74287	55.3185	Terrestrial	1.75969	57.5026
Oviparous	1.74889	56.09	Terrestrial	1.75284	56.6036
Oviparous	1.74209	55.2195	Terrestrial	1.77104	59.026
Oviparous	1.74058	55.0282	Terrestrial	1.75069	56.3239
Oviparous	1.74436	55.508	Terrestrial	1.75727	57.1833
Oviparous	1.75574	56.9825	Terrestrial	1.76317	57.9653
Oviparous	1.7406	55.0299	Terrestrial	1.76228	57.8463
Oviparous	1.7538	56.7282	Terrestrial	1.76495	58.2042
Oviparous	1.74129	55.1176	Terrestrial	1.76699	58.4779
Oviparous	1.75058	56.3087	Terrestrial	1.763	57.9432
Oviparous	1.74504	55.5957	Terrestrial	1.76835	58.6612
Oviparous	1.75127	56.3984	Terrestrial	1.75819	57.3053
Oviparous	1.75011	56.2479	Terrestrial	1.75032	56.2753
Oviparous	1.74817	55.998	Terrestrial	1.76368	58.034
Oviparous	1.74786	55.9571	Terrestrial	1.75655	57.0893
Oviparous	1.74292	55.3254	Terrestrial	1.7483	56.0144
Oviparous	1.74866	56.0612	Terrestrial	1.75084	56.3437
Oviparous	1.74683	55.8251	Terrestrial	1.7505	56.2988
Oviparous	1.74838	56.0253	Terrestrial	1.74977	56.2037
Oviparous	1.75199	56.4918	Terrestrial	1.76008	57.5541
Oviparous	1.74809	55.9873	Terrestrial	1.75412	56.7699
Oviparous	1.74177	55.1783	Terrestrial	1.75436	56.802
Oviparous	1.74445	55.5207	Terrestrial	1.74862	56.0564
Oviparous	1.73759	54.6494	Terrestrial	1.76163	57.7603
Oviparous	1.75054	56.3043	Terrestrial	1.76247	57.8725
Oviparous	1.74602	55.7206	Terrestrial	1.753	56.6245
Oviparous	1.73886	54.8106	Terrestrial	1.74678	55.8189
Oviparous	1.74268	55.2945	Terrestrial	1.7559	57.0028
Oviparous	1.74609	55.7307	Terrestrial	1.75525	56.9186
Oviparous	1.74937	56.1532	Terrestrial	1.7623	57.8498
Oviparous	1.75042	56.2883	Terrestrial	1.76375	58.0426
Oviparous	1.73833	54.7433	Terrestrial	1.75726	57.1816
Oviparous	1.75203	56.4975	Terrestrial	1.76476	58.1786
Oviparous	1.75006	56.2425	Terrestrial	1.7568	57.1212
Oviparous	1.74189	55.1933	Terrestrial	1.75129	56.4009
Oviparous	1.74747	55.9075	Terrestrial	1.74589	55.7041
Oviparous	1.75119	56.3885	Terrestrial	1.7498	56.2083
Oviparous	1.74877	56.0745	Terrestrial	1.74424	55.4934
Oviparous	1.74882	56.0811	Terrestrial	1.76027	57.5798
Oviparous	1.7456	55.6674	Terrestrial	1.75375	56.7212
Oviparous	1.75018	56.257	Terrestrial	1.76649	58.4107
Oviparous	1.73701	54.577	Terrestrial	1.76128	57.7133
Oviparous	1.74508	55.6009	Terrestrial	1.75661	57.0961
Oviparous	1.74988	56.218	Terrestrial	1.74463	55.5431
Oviparous	1.75215	56.5128	Terrestrial	1.75119	56.3888
Oviparous	1.74716	55.8678	Terrestrial	1.75885	57.3923
Oviparous	1.74327	55.3692	Terrestrial	1.76064	57.6289
Oviparous	1.74715	55.8667	Terrestrial	1.75967	57.5006
Oviparous	1.74275	55.3025	Terrestrial	1.76303	57.9464
Oviparous	1.74787	55.9589	Terrestrial	1.73619	54.4738
Oviparous	1.75035	56.2793	Terrestrial	1.7616	57.7559
Oviparous	1.74551	55.656	Terrestrial	1.75737	57.1961
Oviparous	1.74169	55.1679	Terrestrial	1.75875	57.3781
Oviparous	1.74179	55.1806	Terrestrial	1.75509	56.8977
Oviparous	1.74387	55.4465	Terrestrial	1.75318	56.648
Oviparous	1.74231	55.2472	Terrestrial	1.75767	57.2366
Oviparous	1.74704	55.8521	Terrestrial	1.75496	56.88
Oviparous	1.75748	57.211	Terrestrial	1.75831	57.3201
Oviparous	1.75004	56.2397	Terrestrial	1.76316	57.9641
Oviparous	1.73824	54.7318	Terrestrial	1.74776	55.945
Oviparous	1.74707	55.8565	Terrestrial	1.74135	55.1257
Oviparous	1.75212	56.5098	Terrestrial	1.75248	56.5555
Oviparous	1.74772	55.9396	Terrestrial	1.76328	57.9805
Oviparous	1.74969	56.1946	Terrestrial	1.767	58.4793
Oviparous	1.74413	55.4789	Terrestrial	1.7553	56.9243
Oviparous	1.75086	56.3457	Terrestrial	1.76498	58.2071
Oviparous	1.74638	55.7678	Terrestrial	1.75673	57.1122
Oviparous	1.74427	55.4973	Terrestrial	1.75615	57.0359
Oviparous	1.75089	56.35	Terrestrial	1.75743	57.2051
Oviparous	1.74286	55.3176	Terrestrial	1.76888	58.7329
Oviparous	1.75233	56.5367	Terrestrial	1.74937	56.1528
Oviparous	1.74653	55.7866	Terrestrial	1.75286	56.6059
Oviparous	1.74532	55.6318	Terrestrial	1.75894	57.4043
Oviparous	1.73996	54.949	Terrestrial	1.75503	56.8887
Oviparous	1.754	56.7544	Terrestrial	1.75662	57.0975
Oviparous	1.73933	54.8696	Terrestrial	1.76197	57.8062
Oviparous	1.75202	56.4957	Terrestrial	1.75508	56.8956
Oviparous	1.74599	55.7173	Terrestrial	1.76063	57.6271
Oviparous	1.75389	56.7398	Terrestrial	1.7383	54.739
Oviparous	1.74994	56.2268	Terrestrial	1.75679	57.1205
Oviparous	1.75896	57.4069	Terrestrial	1.76295	57.9363
Oviparous	1.75557	56.9605	Terrestrial	1.75039	56.2842
Oviparous	1.74472	55.5545	Terrestrial	1.76516	58.2321
Oviparous	1.74831	56.0157	Terrestrial	1.74525	55.6222
Oviparous	1.74269	55.2958	Terrestrial	1.75607	57.0252
Oviparous	1.74844	56.033	Terrestrial	1.75959	57.4897
Oviparous	1.74685	55.8279	Terrestrial	1.76129	57.7157
Oviparous	1.75278	56.5949	Terrestrial	1.76208	57.8208
Oviparous	1.74736	55.8932	Terrestrial	1.75727	57.184
Oviparous	1.74751	55.9123	Terrestrial	1.75882	57.3884
Oviparous	1.7525	56.5582	Terrestrial	1.75433	56.7973
Oviparous	1.74314	55.3528	Terrestrial	1.75576	56.9852
Oviparous	1.75082	56.3399	Terrestrial	1.75228	56.5305
Oviparous	1.74642	55.7724	Terrestrial	1.76058	57.6203
Oviparous	1.74758	55.9217	Terrestrial	1.75046	56.2933
Oviparous	1.74144	55.137	Terrestrial	1.75767	57.2358
Oviparous	1.75212	56.5087	Terrestrial	1.75014	56.252
Oviparous	1.74693	55.8376	Terrestrial	1.75594	57.009
Oviparous	1.75288	56.6078	Terrestrial	1.76175	57.7759
Oviparous	1.75054	56.3038	Terrestrial	1.75954	57.4825
Oviparous	1.75196	56.4888	Terrestrial	1.74984	56.2132
Oviparous	1.75034	56.2786	Terrestrial	1.75238	56.5428
Oviparous	1.7494	56.1564	Terrestrial	1.75086	56.3459
Oviparous	1.74533	55.6324	Terrestrial	1.76377	58.0457
Oviparous	1.75084	56.3436	Terrestrial	1.75563	56.9677
Oviparous	1.75129	56.4014	Terrestrial	1.76405	58.0831
Oviparous	1.74908	56.1151	Terrestrial	1.76265	57.8961
Oviparous	1.74887	56.0883	Terrestrial	1.75942	57.4671
Oviparous	1.75041	56.287	Terrestrial	1.75122	56.3922
Oviparous	1.75556	56.959	Terrestrial	1.75619	57.0419
Oviparous	1.74991	56.2219	Terrestrial	1.76196	57.8039
Oviparous	1.74035	54.9989	Terrestrial	1.75293	56.6154
Oviparous	1.74116	55.101	Terrestrial	1.76051	57.6118
Oviparous	1.74526	55.6241	Terrestrial	1.76316	57.9642
Oviparous	1.74376	55.4317	Terrestrial	1.74297	55.3316
Oviparous	1.75172	56.4575	Terrestrial	1.76412	58.0922
Oviparous	1.74647	55.779	Terrestrial	1.76464	58.162
Oviparous	1.75248	56.5566	Terrestrial	1.75888	57.3954
Oviparous	1.75005	56.241	Terrestrial	1.77168	59.1121
Oviparous	1.74971	56.1965	Terrestrial	1.74872	56.0688
Oviparous	1.75087	56.3464	Terrestrial	1.75171	56.4564
Oviparous	1.74638	55.7673	Terrestrial	1.75434	56.7994
Oviparous	1.74268	55.2947	Terrestrial	1.7584	57.3326
Oviparous	1.74647	55.7793	Terrestrial	1.7638	58.0498
Oviparous	1.74386	55.4445	Terrestrial	1.75273	56.5882
Oviparous	1.74696	55.8414	Terrestrial	1.75988	57.5275
Oviparous	1.75544	56.9428	Terrestrial	1.76246	57.8702
Oviparous	1.75252	56.5614	Terrestrial	1.76269	57.9011
Oviparous	1.74216	55.2278	Terrestrial	1.757	57.1481
Oviparous	1.75056	56.3062	Terrestrial	1.77373	59.3919
Oviparous	1.75256	56.5664	Terrestrial	1.75948	57.4751
Oviparous	1.74984	56.2129	Terrestrial	1.74895	56.0979
Oviparous	1.74854	56.0452	Terrestrial	1.76327	57.9795
Oviparous	1.74906	56.112	Terrestrial	1.76381	58.051
Oviparous	1.75021	56.2611	Terrestrial	1.76359	58.0214
Oviparous	1.73999	54.9534	Terrestrial	1.77723	59.873
Oviparous	1.74976	56.2026	Terrestrial	1.75841	57.3339
Oviparous	1.75014	56.2525	Terrestrial	1.76532	58.2529
Oviparous	1.75037	56.282	Terrestrial	1.76109	57.6891
Oviparous	1.74898	56.102	Terrestrial	1.7508	56.3383
Oviparous	1.7515	56.4283	Terrestrial	1.75153	56.4328
Oviparous	1.74682	55.8236	Terrestrial	1.76703	58.4833
Oviparous	1.75243	56.5495	Terrestrial	1.75903	57.4162
Oviparous	1.74671	55.8104	Terrestrial	1.7688	58.7222
Oviparous	1.74121	55.1073	Terrestrial	1.75381	56.7296
Oviparous	1.74671	55.8101	Terrestrial	1.76397	58.0728
Oviparous	1.74933	56.1476	Terrestrial	1.76754	58.5513
Oviparous	1.74703	55.851	Terrestrial	1.75787	57.2624
Oviparous	1.75001	56.2358	Terrestrial	1.76293	57.933
Oviparous	1.74735	55.8914	Terrestrial	1.76042	57.6001
Oviparous	1.74353	55.4023	Terrestrial	1.75795	57.2731
Oviparous	1.74689	55.8329	Terrestrial	1.76256	57.8838
Oviparous	1.75006	56.2414	Terrestrial	1.7569	57.135
Oviparous	1.74761	55.9261	Terrestrial	1.74493	55.5816
Oviparous	1.74789	55.9616	Terrestrial	1.76092	57.6656
Oviparous	1.7543	56.7933	Terrestrial	1.75259	56.5701
Oviparous	1.75391	56.7423	Terrestrial	1.76061	57.6255
Oviparous	1.7446	55.539	Terrestrial	1.75938	57.4617
Oviparous	1.75315	56.6432	Terrestrial	1.76304	57.9484
Oviparous	1.75051	56.2999	Terrestrial	1.76226	57.8437
Oviparous	1.75015	56.2534	Terrestrial	1.76295	57.9358
Oviparous	1.75132	56.405	Terrestrial	1.76897	58.745
Oviparous	1.74472	55.5544	Terrestrial	1.76301	57.9441
Oviparous	1.74487	55.5733	Terrestrial	1.75451	56.8217
Oviparous	1.75137	56.4114	Terrestrial	1.76248	57.8735
Oviparous	1.74354	55.4043	Terrestrial	1.75572	56.9797
Oviparous	1.74434	55.5065	Terrestrial	1.75793	57.2699
Oviparous	1.74695	55.8406	Terrestrial	1.76056	57.6188
Oviparous	1.7483	56.0139	Terrestrial	1.75562	56.9663
Oviparous	1.74825	56.0078	Terrestrial	1.75445	56.8136
Oviparous	1.75146	56.4234	Terrestrial	1.76543	58.2678
Oviparous	1.74826	56.0087	Terrestrial	1.75879	57.384
Oviparous	1.74944	56.1614	Terrestrial	1.75958	57.4882
Oviparous	1.74182	55.1846	Terrestrial	1.76653	58.4156
Oviparous	1.7415	55.1438	Terrestrial	1.75153	56.4321
Oviparous	1.75029	56.2714	Terrestrial	1.75566	56.972
Oviparous	1.74638	55.7675	Terrestrial	1.76107	57.6861
Oviparous	1.74547	55.6508	Terrestrial	1.75708	57.1585
Oviparous	1.74344	55.3912	Terrestrial	1.76365	58.0297
Oviparous	1.75017	56.2563	Terrestrial	1.76663	58.4296
Oviparous	1.75011	56.2478	Terrestrial	1.74871	56.0675
Oviparous	1.7448	55.565	Terrestrial	1.75188	56.4785
Oviparous	1.74528	55.6267	Terrestrial	1.76536	58.2592
Oviparous	1.75531	56.9261	Terrestrial	1.75623	57.0461
Oviparous	1.74825	56.0082	Terrestrial	1.75701	57.1497
Oviparous	1.75314	56.6427	Terrestrial	1.75969	57.503
Oviparous	1.74349	55.3979	Terrestrial	1.76692	58.4681
Oviparous	1.75683	57.1252	Terrestrial	1.75551	56.9515
Oviparous	1.75655	57.0881	Terrestrial	1.75243	56.5493
Oviparous	1.7527	56.5846	Terrestrial	1.75781	57.2547
Oviparous	1.7486	56.0533	Terrestrial	1.76511	58.2249
Oviparous	1.75608	57.0266	Terrestrial	1.75756	57.221
Oviparous	1.75047	56.2954	Terrestrial	1.77078	58.9896
Oviparous	1.7429	55.3224	Terrestrial	1.7579	57.2659
Oviparous	1.74868	56.063	Terrestrial	1.76607	58.3542
Oviparous	1.74213	55.2248	Terrestrial	1.76328	57.9808
Oviparous	1.74247	55.2681	Terrestrial	1.76386	58.0579
Oviparous	1.75309	56.6361	Terrestrial	1.7608	57.6501
Oviparous	1.7537	56.7157	Terrestrial	1.74974	56.2001
Oviparous	1.75035	56.2789	Terrestrial	1.7637	58.0357
Oviparous	1.75027	56.2696	Terrestrial	1.76052	57.6135
Oviparous	1.75091	56.3519	Terrestrial	1.75948	57.4754
Oviparous	1.74682	55.8242	Terrestrial	1.75786	57.261
Oviparous	1.75368	56.712	Terrestrial	1.75522	56.9135
Oviparous	1.7415	55.1448	Terrestrial	1.75956	57.4859
Oviparous	1.74525	55.6221	Terrestrial	1.75954	57.4825
Oviparous	1.74962	56.1855	Terrestrial	1.75324	56.6549
Oviparous	1.74593	55.7101	Terrestrial	1.77354	59.3667
Oviparous	1.75368	56.7132	Terrestrial	1.7721	59.1704
Oviparous	1.74444	55.5187	Terrestrial	1.75474	56.8516
Oviparous	1.7446	55.5394	Terrestrial	1.76421	58.1044
Oviparous	1.75038	56.2839	Terrestrial	1.76032	57.5865
Oviparous	1.74738	55.8957	Terrestrial	1.74222	55.2354
Oviparous	1.74834	56.0198	Terrestrial	1.76222	57.8386
Oviparous	1.7451	55.6036	Terrestrial	1.73323	54.1036
Oviparous	1.74872	56.0691	Terrestrial	1.75053	56.3033
Oviparous	1.75183	56.4719	Terrestrial	1.75855	57.3527
Oviparous	1.74837	56.0233	Terrestrial	1.75676	57.1158
Oviparous	1.75225	56.5256	Terrestrial	1.75641	57.0705
Oviparous	1.74407	55.4721	Terrestrial	1.76223	57.8408
Oviparous	1.74628	55.7545	Terrestrial	1.74844	56.0322
Oviparous	1.74513	55.6075	Terrestrial	1.76123	57.7074
Oviparous	1.75479	56.8583	Terrestrial	1.75571	56.9781
Oviparous	1.74365	55.4175	Terrestrial	1.75214	56.512
Oviparous	1.75047	56.2953	Terrestrial	1.76634	58.39
Oviparous	1.74595	55.7118	Terrestrial	1.76947	58.8123
Oviparous	1.74964	56.1875	Terrestrial	1.75662	57.0972
Oviparous	1.74239	55.2574	Terrestrial	1.75279	56.596
Oviparous	1.7577	57.2398	Terrestrial	1.75266	56.5802
Oviparous	1.74851	56.0412	Terrestrial	1.75982	57.5197
Oviparous	1.74628	55.7546	Terrestrial	1.76156	57.7516
Oviparous	1.75223	56.5242	Terrestrial	1.75746	57.2078
Oviparous	1.75375	56.7222	Terrestrial	1.75786	57.2605
Oviparous	1.75247	56.5544	Terrestrial	1.76613	58.3617
Oviparous	1.74953	56.173	Terrestrial	1.75441	56.8083
Oviparous	1.75087	56.3467	Terrestrial	1.76258	57.8869
Oviparous	1.74579	55.6913	Terrestrial	1.75912	57.4271
Oviparous	1.7448	55.5653	Terrestrial	1.75583	56.9943
Oviparous	1.75203	56.4973	Terrestrial	1.74743	55.9025
Oviparous	1.74758	55.9219	Terrestrial	1.76417	58.0996
Oviparous	1.74188	55.1922	Terrestrial	1.75936	57.4592
Oviparous	1.74635	55.763	Terrestrial	1.76456	58.1507
Oviparous	1.75003	56.2378	Terrestrial	1.7554	56.9376
Oviparous	1.74913	56.1212	Terrestrial	1.76094	57.6682
Oviparous	1.7501	56.2474	Terrestrial	1.75471	56.8467
Oviparous	1.7527	56.5846	Terrestrial	1.76195	57.8028
Oviparous	1.74826	56.0093	Terrestrial	1.76248	57.8734
Oviparous	1.74491	55.5789	Terrestrial	1.75985	57.5244
Oviparous	1.74185	55.189	Terrestrial	1.74297	55.3312
Oviparous	1.75775	57.2461	Terrestrial	1.75679	57.1202
Oviparous	1.74325	55.3663	Terrestrial	1.76788	58.5976
Oviparous	1.75056	56.3064	Terrestrial	1.76066	57.6314
Oviparous	1.74593	55.7101	Terrestrial	1.75456	56.8279
Oviparous	1.73971	54.9171	Terrestrial	1.7719	59.1424
Oviparous	1.74012	54.9697	Terrestrial	1.76683	58.456
Oviparous	1.74273	55.3005	Terrestrial	1.76052	57.6133
Oviparous	1.74588	55.7034	Terrestrial	1.76009	57.5555
Oviparous	1.74542	55.6442	Terrestrial	1.76795	58.6068
Oviparous	1.75017	56.2563	Terrestrial	1.76563	58.2945
Oviparous	1.75078	56.3356	Terrestrial	1.76513	58.228
Oviparous	1.74888	56.0898	Terrestrial	1.75526	56.9194
Oviparous	1.74954	56.174	Terrestrial	1.75026	56.2677
Oviparous	1.74745	55.9052	Terrestrial	1.75632	57.0584
Oviparous	1.74946	56.164	Terrestrial	1.7586	57.359
Oviparous	1.75061	56.3133	Terrestrial	1.75836	57.3276
Oviparous	1.74394	55.4553	Terrestrial	1.75725	57.1808
Oviparous	1.75137	56.412	Terrestrial	1.75197	56.4903
Oviparous	1.74408	55.4727	Terrestrial	1.75516	56.9058
Oviparous	1.73789	54.6875	Terrestrial	1.75699	57.1465
Oviparous	1.74015	54.9728	Terrestrial	1.75644	57.0742
Oviparous	1.74861	56.054	Terrestrial	1.76643	58.4022
Oviparous	1.74856	56.0478	Terrestrial	1.76307	57.952
Oviparous	1.75222	56.5217	Terrestrial	1.76314	57.9609
Oviparous	1.74237	55.2542	Terrestrial	1.7681	58.6275
Oviparous	1.7461	55.7316	Terrestrial	1.74403	55.4658
Oviparous	1.7523	56.5331	Terrestrial	1.75735	57.1942
Oviparous	1.74404	55.4674	Terrestrial	1.76581	58.3184
Oviparous	1.74459	55.5377	Terrestrial	1.75256	56.5661
Oviparous	1.7451	55.6029	Terrestrial	1.75885	57.3924
Oviparous	1.74375	55.4312	Terrestrial	1.76548	58.2741
Oviparous	1.75433	56.7976	Terrestrial	1.75782	57.2553
Oviparous	1.75547	56.9464	Terrestrial	1.76122	57.7056
Oviparous	1.75443	56.8106	Terrestrial	1.7665	58.4118
Oviparous	1.74921	56.1319	Terrestrial	1.76608	58.3549
Oviparous	1.75625	57.0493	Terrestrial	1.75974	57.5089
Oviparous	1.74959	56.1811	Terrestrial	1.76387	58.0591
Oviparous	1.7473	55.8851	Terrestrial	1.76791	58.6016
Oviparous	1.74872	56.0683	Terrestrial	1.76158	57.7532
Oviparous	1.74873	56.0706	Terrestrial	1.75097	56.36
Oviparous	1.7521	56.5071	Terrestrial	1.77298	59.2899
Oviparous	1.74936	56.151	Terrestrial	1.76685	58.4592
Oviparous	1.75064	56.3175	Terrestrial	1.75648	57.0798
Oviparous	1.74209	55.219	Terrestrial	1.76073	57.6404
Oviparous	1.74984	56.2132	Terrestrial	1.7647	58.1696
Oviparous	1.75004	56.2392	Terrestrial	1.7651	58.2235
Oviparous	1.74792	55.965	Terrestrial	1.75844	57.3371
Oviparous	1.7477	55.9366	Terrestrial	1.75806	57.2881
Oviparous	1.74843	56.0309	Terrestrial	1.76055	57.6174
Oviparous	1.75073	56.3293	Terrestrial	1.75111	56.3781
Oviparous	1.74113	55.0975	Terrestrial	1.76047	57.6057
Oviparous	1.75905	57.4177	Terrestrial	1.76334	57.9885
Oviparous	1.747	55.8467	Terrestrial	1.76358	58.0207
Oviparous	1.74823	56.005	Terrestrial	1.74402	55.4655
Oviparous	1.75336	56.6711	Terrestrial	1.76078	57.6475
Oviparous	1.75117	56.386	Terrestrial	1.75724	57.1796
Oviparous	1.74122	55.1085	Terrestrial	1.76173	57.7738
Oviparous	1.74315	55.3537	Terrestrial	1.75379	56.7267
Oviparous	1.75485	56.8656	Terrestrial	1.75664	57.1007
Oviparous	1.75385	56.7344	Terrestrial	1.76266	57.8977
Oviparous	1.75193	56.4845	Terrestrial	1.73904	54.8328
Oviparous	1.74406	55.4705	Terrestrial	1.76139	57.729
Oviparous	1.74512	55.6055	Terrestrial	1.76047	57.6069
Oviparous	1.74256	55.2789	Terrestrial	1.76245	57.87
Oviparous	1.74936	56.151	Terrestrial	1.75826	57.3144
Oviparous	1.74799	55.9748	Terrestrial	1.76671	58.4393
Oviparous	1.74571	55.6809	Terrestrial	1.76477	58.1794
Oviparous	1.7503	56.2728	Terrestrial	1.7695	58.8166
Oviparous	1.74782	55.9532	Terrestrial	1.76051	57.6121
Oviparous	1.74931	56.1453	Terrestrial	1.76456	58.1515
Oviparous	1.75715	57.1682	Terrestrial	1.75949	57.4762
Oviparous	1.74592	55.7089	Terrestrial	1.75469	56.8446
Oviparous	1.75157	56.4375	Terrestrial	1.74599	55.7168
Oviparous	1.7444	55.5133	Terrestrial	1.76403	58.08
Oviparous	1.74962	56.185	Terrestrial	1.76281	57.9181
Oviparous	1.7498	56.2082	Terrestrial	1.75967	57.5004
Oviparous	1.7476	55.9244	Terrestrial	1.76523	58.2405
Oviparous	1.74266	55.2914	Terrestrial	1.75429	56.7921
Oviparous	1.74958	56.1797	Terrestrial	1.76534	58.2554
Oviparous	1.74408	55.4724	Terrestrial	1.73562	54.4029
Oviparous	1.74102	55.0839	Terrestrial	1.76186	57.7909
Oviparous	1.74921	56.1315	Terrestrial	1.7591	57.4246
Oviparous	1.74758	55.9211	Terrestrial	1.75517	56.9074
Oviparous	1.75409	56.7662	Terrestrial	1.76148	57.7402
Oviparous	1.74952	56.1725	Terrestrial	1.75897	57.4082
Oviparous	1.75484	56.8646	Terrestrial	1.76714	58.4979
Oviparous	1.74194	55.1998	Terrestrial	1.76154	57.7487
Oviparous	1.75015	56.254	Terrestrial	1.75661	57.0966
Oviparous	1.74439	55.5121	Terrestrial	1.75456	56.8281
Oviparous	1.75344	56.681	Terrestrial	1.76204	57.8145
Oviparous	1.74087	55.0645	Terrestrial	1.76063	57.6275
Oviparous	1.75049	56.2973	Terrestrial	1.73765	54.6576
Oviparous	1.75145	56.4221	Terrestrial	1.76116	57.6985
Oviparous	1.75334	56.6678	Terrestrial	1.75775	57.2465
Oviparous	1.74413	55.4788	Terrestrial	1.76641	58.3993
Oviparous	1.75111	56.3786	Terrestrial	1.76044	57.602
Oviparous	1.74942	56.1597	Terrestrial	1.75833	57.3228
Oviparous	1.75141	56.4176	Terrestrial	1.75894	57.4034
Oviparous	1.74959	56.1808	Terrestrial	1.75881	57.3861
Oviparous	1.74678	55.8183	Terrestrial	1.76284	57.9215
Oviparous	1.74772	55.9403	Terrestrial	1.76347	58.0054
Oviparous	1.74983	56.212	Terrestrial	1.7658	58.318
Oviparous	1.74938	56.1533	Terrestrial	1.76142	57.7324
Oviparous	1.74724	55.8773	Terrestrial	1.7616	57.7563
Oviparous	1.74997	56.2298	Terrestrial	1.76371	58.0371
Oviparous	1.74577	55.6893	Terrestrial	1.75809	57.2909
Oviparous	1.7447	55.5523	Terrestrial	1.75812	57.2954
Oviparous	1.7397	54.9165	Terrestrial	1.75531	56.9258
Oviparous	1.7398	54.9284	Terrestrial	1.75745	57.2067
Oviparous	1.74805	55.9822	Terrestrial	1.76113	57.6941
Oviparous	1.74689	55.8328	Terrestrial	1.76156	57.751
Oviparous	1.751	56.3643	Terrestrial	1.74649	55.781
Oviparous	1.74894	56.0971	Terrestrial	1.75642	57.0718
Oviparous	1.74273	55.301	Terrestrial	1.75677	57.1173
Oviparous	1.74138	55.1296	Terrestrial	1.75708	57.1581
Oviparous	1.74465	55.5462	Terrestrial	1.75959	57.4903
Oviparous	1.75002	56.2362	Terrestrial	1.75827	57.3149
Oviparous	1.75039	56.2843	Terrestrial	1.7374	54.6255
Oviparous	1.74682	55.8245	Terrestrial	1.7595	57.4772
Oviparous	1.74199	55.2063	Terrestrial	1.76097	57.6722
Oviparous	1.75202	56.4964	Terrestrial	1.76557	58.2867
Oviparous	1.74567	55.6768	Terrestrial	1.75067	56.3213
Oviparous	1.74424	55.4934	Terrestrial	1.76255	57.8834
Oviparous	1.74971	56.1963	Terrestrial	1.762	57.8097
Oviparous	1.74403	55.4662	Terrestrial	1.7564	57.0695
Oviparous	1.74762	55.9265	Terrestrial	1.75108	56.374
Oviparous	1.75609	57.0278	Terrestrial	1.76322	57.9729
Oviparous	1.75008	56.2446	Terrestrial	1.7492	56.1309
Oviparous	1.74254	55.2766	Terrestrial	1.76234	57.8545
Oviparous	1.75162	56.4447	Terrestrial	1.7629	57.9295
Oviparous	1.75563	56.9679	Terrestrial	1.7638	58.0495
Oviparous	1.74968	56.1929	Terrestrial	1.75176	56.4629
Oviparous	1.74286	55.317	Terrestrial	1.73749	54.637
Oviparous	1.75141	56.4169	Terrestrial	1.76204	57.8147
Oviparous	1.75313	56.6414	Terrestrial	1.75554	56.9563

## Sheet: Fig 2a
	Standardized regression coefficients	CI_lower	CI_upper
Viviparity --> MAT	-1.08	-1.52	-0.64
Viviparity --> Body size	0.39	-0.14	0.92
MAT --> Plants in diet	-0.51	-0.94	-0.08
MAT --> Body size	-0.21	-0.42	-0.01
MAT --> Saxicolous	-1.14	-1.68	-0.59
Plants in diet --> Body size	0.18	-0.1	0.46
Saxicolous --> Body size	0.25	-0.11	0.62

## Sheet: Fig 2b
Species	Parity_mode	log10_SVL	MAT
Liolaemus_abaucan	Oviparous	1.72835	15.1
Liolaemus_abdalai	Oviparous	1.66039	7.1
Liolaemus_albiceps	Viviparous	1.79309	7.4
Liolaemus_andinus	Viviparous	1.80618	7.7
Liolaemus_anomalus	Oviparous	1.75967	18.1
Liolaemus_antonietae	Viviparous	1.80346	6
Liolaemus_antumalguen	Viviparous	1.98182	0.9
Liolaemus_archeforus	Viviparous	1.82607	4.5
Liolaemus_atacamensis	Oviparous	1.77815	13.7
Liolaemus_audituvelatus	Viviparous	1.76567	13.7
Liolaemus_austromendocinus	Viviparous	1.93952	8.5
Liolaemus_avilai	Viviparous	1.74624	5.7
Liolaemus_azarai	Oviparous	1.68753	21.2
Liolaemus_baguali	Viviparous	1.88835	7.1
Liolaemus_bibronii	Oviparous	1.71332	9
Liolaemus_bitaeniatus	Oviparous	1.72509	15.7
Liolaemus_boulengeri	Oviparous	1.75633	9
Liolaemus_buergeri	Viviparous	1.92557	1.5
Liolaemus_burmeisteri	Viviparous	1.84973	12
Liolaemus_calchaqui	Viviparous	1.75967	16.2
Liolaemus_canqueli	Oviparous	1.86522	11.1
Liolaemus_capillitas	Viviparous	1.92221	7.2
Liolaemus_carlosgarini	Viviparous	1.77692	7.4
Liolaemus_chacabucoense	Viviparous	1.74076	7.5
Liolaemus_chacoensis	Oviparous	1.66764	18.5
Liolaemus_chehuachekenk	Oviparous	1.87823	8.3
Liolaemus_chiliensis	Oviparous	1.94773	16.5
Liolaemus_chungara	Viviparous	1.69197	6.3
Liolaemus_coeruleus	Oviparous	1.76492	4.3
Liolaemus_confusus	Oviparous	1.67761	11.6
Liolaemus_constanzae	Oviparous	1.72591	11.6
Liolaemus_crandalli	Viviparous	1.90574	9.4
Liolaemus_cristiani	Viviparous	1.85248	5.3
Liolaemus_cuyanus	Oviparous	1.83187	18.7
Liolaemus_cuyumhue	Oviparous	1.74273	15.1
Liolaemus_darwinii	Oviparous	1.74586	16.2
Liolaemus_donosobarrosi	Oviparous	1.74819	11.1
Liolaemus_eleodori	Viviparous	1.78326	4.3
Liolaemus_elongatus	Viviparous	1.88081	7.8
Liolaemus_escarchadosi	Viviparous	1.90849	4.7
Liolaemus_espinozai	Oviparous	1.74273	14
Liolaemus_fabiani	Viviparous	1.76567	13.5
Liolaemus_famatinae	Viviparous	1.68931	3.4
Liolaemus_fitzgeraldi	Viviparous	1.66549	-0.8
Liolaemus_fitzingerii	Oviparous	1.90811	8.5
Liolaemus_flavipiceus	Viviparous	1.90472	2.7
Liolaemus_frassinettii	Viviparous	1.85205	8.1
Liolaemus_fuscus	Oviparous	1.64246	13
Liolaemus_gallardoi	Viviparous	1.86806	3
Liolaemus_goetschi	Oviparous	1.74749	15
Liolaemus_gracilis	Oviparous	1.68913	14.1
Liolaemus_gununakuna	Viviparous	1.92942	11.7
Liolaemus_hatcheri	Viviparous	1.80161	5.7
Liolaemus_heliodermis	Viviparous	1.91381	11.1
Liolaemus_huacahuasicus	Viviparous	1.7644	4.4
Liolaemus_insolitus	Viviparous	1.78533	19.7
Liolaemus_irregularis	Viviparous	1.85431	8.1
Liolaemus_isabelae	Viviparous	1.8418	7.5
Liolaemus_janequeoae	Viviparous	1.83187	6.9
Liolaemus_kingii	Viviparous	1.85612	10.2
Liolaemus_kolengh	Viviparous	1.73989	2.8
Liolaemus_koslowskyi	Oviparous	1.74414	16.7
Liolaemus_kriegi	Viviparous	1.99476	7.4
Liolaemus_laurenti	Oviparous	1.71767	17.2
Liolaemus_lavillai	Viviparous	1.73799	11.4
Liolaemus_leftrarui	Viviparous	1.80855	7.3
Liolaemus_lemniscatus	Oviparous	1.68664	16.7
Liolaemus_leopardinus	Viviparous	1.99826	3
Liolaemus_lineomaculatus	Viviparous	1.72509	9
Liolaemus_lonquimayensis	Viviparous	1.8379	5.2
Liolaemus_lorenzmuelleri	Oviparous	1.85733	4.6
Liolaemus_lutzae	Oviparous	1.77743	23.2
Liolaemus_magellanicus	Viviparous	1.73328	6.3
Liolaemus_maldonadae	Viviparous	1.82413	5.7
Liolaemus_mapuche	Oviparous	1.85065	12
Liolaemus_martorii	Oviparous	1.81117	15
Liolaemus_melanops	Oviparous	1.85612	13.8
Liolaemus_monticola	Oviparous	1.75664	13
Liolaemus_morandae	Viviparous	1.75587	9.1
Liolaemus_morenoi	Oviparous	1.83904	10.9
Liolaemus_multicolor	Viviparous	1.80284	7.4
Liolaemus_multimaculatus	Oviparous	1.73719	14.1
Liolaemus_neuquensis	Viviparous	1.76492	7
Liolaemus_nigromaculatus	Oviparous	1.82866	15.4
Liolaemus_nitidus	Oviparous	1.87064	16.2
Liolaemus_occipitalis	Oviparous	1.72575	19.2
Liolaemus_olongasta	Oviparous	1.71767	17.7
Liolaemus_ornatus	Viviparous	1.77743	9.4
Liolaemus_pagaburoi	Viviparous	1.69636	8.9
Liolaemus_parvus	Viviparous	1.75458	19.3
Liolaemus_paulinae	Viviparous	1.60206	12.1
Liolaemus_petrophilus	Viviparous	1.89465	10.9
Liolaemus_poecilochromis	Viviparous	1.80209	6.9
Liolaemus_polystictus	Viviparous	1.79498	5.2
Liolaemus_pseudoanomalus	Oviparous	1.71012	17.8
Liolaemus_pseudolemniscatus	Oviparous	1.66276	10.1
Liolaemus_puelche	Oviparous	1.86923	9.3
Liolaemus_punmahuida	Viviparous	1.93551	1
Liolaemus_quilmes	Oviparous	1.7574	12
Liolaemus_ramirezae	Oviparous	1.71012	11.6
Liolaemus_riojanus	Oviparous	1.7185	18.5
Liolaemus_robertmertensi	Oviparous	1.69636	16.6
Liolaemus_rothi	Oviparous	1.90795	10
Liolaemus_ruibali	Viviparous	1.77026	4.4
Liolaemus_sagei	Oviparous	1.87506	10.3
Liolaemus_salinicola	Oviparous	1.72835	16.6
Liolaemus_sarmientoi	Viviparous	1.88218	6.3
Liolaemus_saxatilis	Oviparous	1.73022	15
Liolaemus_scapularis	Oviparous	1.77743	17.4
Liolaemus_scorialis	Viviparous	1.8038	6
Liolaemus_silvai	Oviparous	1.78604	15.6
Liolaemus_silvanae	Viviparous	1.85733	4.5
Liolaemus_sitesi	Oviparous	1.82191	9.6
Liolaemus_somuncurae	Viviparous	1.89393	7.7
Liolaemus_talampaya	Viviparous	1.86923	14.6
Liolaemus_tari	Viviparous	1.92428	3.2
Liolaemus_telsen	Oviparous	1.76716	9.1
Liolaemus_tenuis	Oviparous	1.71525	8.5
Liolaemus_thermarum	Viviparous	1.8879	3.2
Liolaemus_torresi	Viviparous	1.77195	12.7
Liolaemus_tregenzai	Viviparous	1.85376	4.6
Liolaemus_tristis	Viviparous	1.86273	9.3
Liolaemus_tulkas	Viviparous	1.81823	10.9
Liolaemus_ubaghsi	Viviparous	1.9154	8.6
Liolaemus_uniformis	Viviparous	1.84757	1.6
Liolaemus_uptoni	Viviparous	1.82119	7.4
Liolaemus_vallecurensis	Viviparous	1.73078	5.7
Liolaemus_velosoi	Oviparous	1.656	15.5
Liolaemus_wiegmannii	Oviparous	1.68485	16.7
Liolaemus_xanthoviridis	Oviparous	1.87506	12.3
Liolaemus_zabalai	Viviparous	1.90849	7.6
Liolaemus_zullyae	Viviparous	1.81491	6

## Sheet: Supplementary Fig 1
Species	SVL
Liolaemus_leopardinus	99.6
Liolaemus_kriegi	98.8
Liolaemus_antumalguen	95.9
Liolaemus_chiliensis	88.66
Liolaemus_austromendocinus	87
Liolaemus_punmahuida	86.2
Liolaemus_gununakuna	85
Liolaemus_buergeri	84.25
Liolaemus_tari	84
Liolaemus_capillitas	83.6
Liolaemus_ubaghsi	82.3
Liolaemus_heliodermis	82
Liolaemus_escarchadosi	81
Liolaemus_zabalai	81
Liolaemus_fitzingerii	80.93
Liolaemus_rothi	80.9
Liolaemus_crandalli	80.49
Liolaemus_flavipiceus	80.3
Liolaemus_petrophilus	78.46
Liolaemus_somuncurae	78.33
Liolaemus_baguali	77.33
Liolaemus_thermarum	77.25
Liolaemus_sarmientoi	76.24
Liolaemus_elongatus	76
Liolaemus_chehuachekenk	75.55
Liolaemus_sagei	75
Liolaemus_xanthoviridis	75
Liolaemus_nitidus	74.24
Liolaemus_puelche	74
Liolaemus_talampaya	74
Liolaemus_gallardoi	73.8
Liolaemus_canqueli	73.32
Liolaemus_tristis	72.9
Liolaemus_lorenzmuelleri	72
Liolaemus_silvanae	72
Liolaemus_kingii	71.8
Liolaemus_melanops	71.8
Liolaemus_irregularis	71.5
Liolaemus_tregenzai	71.41
Liolaemus_cristiani	71.2
Liolaemus_frassinettii	71.13
Liolaemus_mapuche	70.9
Liolaemus_burmeisteri	70.75
Liolaemus_uniformis	70.4
Liolaemus_isabelae	69.47
Liolaemus_morenoi	69.03
Liolaemus_lonquimayensis	68.85
Liolaemus_cuyanus	67.9
Liolaemus_janequeoae	67.9
Liolaemus_nigromaculatus	67.4
Liolaemus_archeforus	67
Liolaemus_maldonadae	66.7
Liolaemus_sitesi	66.36
Liolaemus_uptoni	66.25
Liolaemus_tulkas	65.8
Liolaemus_pictus	65.3
Liolaemus_zullyae	65.3
Liolaemus_martorii	64.74
Liolaemus_leftrarui	64.35
Liolaemus_andinus	64
Liolaemus_scorialis	63.65
Liolaemus_antonietae	63.6
Liolaemus_multicolor	63.51
Liolaemus_poecilochromis	63.4
Liolaemus_hatcheri	63.33
Liolaemus_polystictus	62.37
Liolaemus_albiceps	62.1
Liolaemus_silvai	61.1
Liolaemus_insolitus	61
Liolaemus_eleodori	60.71
Liolaemus_atacamensis	60
Liolaemus_lutzae	59.9
Liolaemus_ornatus	59.9
Liolaemus_scapularis	59.9
Liolaemus_carlosgarini	59.83
Liolaemus_torresi	59.15
Liolaemus_ruibali	58.92
Liolaemus_telsen	58.5
Liolaemus_audituvelatus	58.3
Liolaemus_fabiani	58.3
Liolaemus_coeruleus	58.2
Liolaemus_neuquensis	58.2
Liolaemus_huacahuasicus	58.13
Liolaemus_anomalus	57.5
Liolaemus_calchaqui	57.5
Liolaemus_quilmes	57.2
Liolaemus_monticola	57.1
Liolaemus_boulengeri	57.06
Liolaemus_morandae	57
Liolaemus_parvus	56.83
Liolaemus_donosobarrosi	56
Liolaemus_goetschi	55.91
Liolaemus_avilai	55.75
Liolaemus_darwinii	55.7
Liolaemus_koslowskyi	55.48
Liolaemus_cuyumhue	55.3
Liolaemus_espinozai	55.3
Liolaemus_chacabucoense	55.05
Liolaemus_kolengh	54.94
Liolaemus_lavillai	54.7
Liolaemus_multimaculatus	54.6
Liolaemus_magellanicus	54.11
Liolaemus_vallecurensis	53.8
Liolaemus_saxatilis	53.73
Liolaemus_salinicola	53.5
Liolaemus_abaucan	53.5
Liolaemus_constanzae	53.2
Liolaemus_occipitalis	53.18
Liolaemus_bitaeniatus	53.1
Liolaemus_lineomaculatus	53.1
Liolaemus_riojanus	52.3
Liolaemus_laurenti	52.2
Liolaemus_olongasta	52.2
Liolaemus_tenuis	51.91
Liolaemus_bibronii	51.68
Liolaemus_pseudoanomalus	51.3
Liolaemus_ramirezae	51.3
Liolaemus_pagaburoi	49.7
Liolaemus_robertmertensi	49.7
Liolaemus_chungara	49.2
Liolaemus_famatinae	48.9
Liolaemus_gracilis	48.88
Liolaemus_azarai	48.7
Liolaemus_lemniscatus	48.6
Liolaemus_wiegmannii	48.4
Liolaemus_confusus	47.6
Liolaemus_chacoensis	46.52
Liolaemus_fitzgeraldi	46.29
Liolaemus_pseudolemniscatus	46
Liolaemus_abdalai	45.75
Liolaemus_velosoi	45.29
Liolaemus_fuscus	43.9
Liolaemus_paulinae	40
